# Supplementary material for: Genetics and Regulatory Impact of Alternative Polyadenylation in Human B-Lymphoblastoid Cells
Source: PLoS Genet. 2012 Aug 16;8(8):e1002882. doi: 10.1371/journal.pgen.1002882 (PMC3420953; doi:10.1371/journal.pgen.1002882)
Supplement: Table S1 — Mapping and filtering of 3′-end RNA-seq reads. (A) Each value represents the number of reads in the indicated 3′-end RNA-seq library mapping according to the indicated criterion. (B) Each row represents one set of outcomes from filters for stable transcript forms in the analysis pipeline for 3′-end RNA-seq. The first through fourth columns represent filtering steps for tightly grouped reads, PCR cloning or mapping artifacts, mispriming, and abundance, respectively, as described in Materials and Methods. The remaining columns report the number of grouped reads (tag clusters; see Materials and Methods) and the total counts of reads with filter outcomes as indicated, and their overlap with annotated transcript end forms from PolyADB_2 [64]. (C) Each row represents the overlap between tag clusters and reads from 3′-end RNA-seq and one class of genomic feature in the UC Santa Cruz human genome annotation [63]. chrM, features encoded in the mitochondrial genome. (XLSX) [file pgen.1002882.s006.xlsx]

## Sheet: Table S1
Supplementary Table 1
(A)
Biological Replicate		1	1	1	1	1	1	2	2	2	2	2	2	Total
Sample Name		GM10860	GM17106	GM17189	GM17207	GM17220	GM17253	GM10860	GM17106	GM17189	GM17207	GM17220	GM17253
Total number of reads		5710459	4521161	9042976	8248565	5309473	6115782	5558002	5131706	6413744	6106569	7002028	7478815	76639280
Uniquely Mapped		2455540	2855914	5691058	4816073	3289887	3726517	2858700	2990306	3939424	3389198	4127429	4465642	44605688
	Both Mates Unique	1288384	1311894	2792427	2292982	1594065	1844143	1480215	1405227	1898983	1638017	2019486	2298682	21864505
	One Mate Unique	408467	548976	1072336	918472	621054	695882	537989	576249	763958	649784	773042	830555	8396764
	Both Mates Non-Unique	758689	995044	1826295	1604619	1074768	1186492	840496	1008830	1276483	1101397	1334901	1336405	14344419
Uniquely Mapped on + Strand		1396737	1628157	3210261	2753544	1872510	2125213	1624301	1709356	2246480	1922537	2340270	2536355	25365721
Uniquely Mapped on - Strand		1058803	1227757	2480797	2062529	1417377	1601304	1234399	1280950	1692944	1466661	1787159	1929287	19239967
(B)
	Filters				Tag clusters			Reads
	Has peak within 40bp	Precision 3'end > other	Less than 10 A's in 20bp	Count > 8 per sample	Count	Count in polyAdb2	% in polyAdb2	Count	Count in polyAdb2	% in polyAdb2
	Pass	Pass	Pass	Pass	18714	12119	0.647609	34286211	24111639	0.703246
	Pass	Pass	Pass	Fail	21122	4541	0.214989	860826	221914	0.257792
	Pass	Pass	Fail	Pass	4866	468	0.0961776	3356226	358316	0.106762
	Pass	Pass	Fail	Fail	15534	336	0.02163	576798	15396	0.0266922
	Pass	Fail	Pass	Pass	10	2	0.2	1343	136	0.101266
	Pass	Fail	Pass	Fail	589	75	0.127334	15646	2004	0.128084
	Pass	Fail	Fail	Pass	3	0	0	364	0	0
	Pass	Fail	Fail	Fail	202	2	0.00990099	5136	60	0.0116822
	Fail	Pass	Pass	Pass	2874	614	0.21364	1934464	651458	0.336764
	Fail	Pass	Pass	Fail	4905	378	0.0770642	212877	18208	0.085533
	Fail	Pass	Fail	Pass	940	209	0.22234	1340569	425294	0.317249
	Fail	Pass	Fail	Fail	835	44	0.0526946	36310	2182	0.0600936
	Fail	Fail	Pass	Pass	36	0	0	24508	0	0
	Fail	Fail	Pass	Fail	118	9	0.0762712	4250	321	0.0755294
	Fail	Fail	Fail	Pass	3	0	0	578	0	0
	Fail	Fail	Fail	Fail	32	0	0	1017	0	0
	Total				70784	18798	0.265568	42657123	25806928	0.604985
(C)
	Feature	Reads		Tag clusters
		Count	Proportion	Count	Proportion	Count in polyAdb2	% in polyAdb2
	Coding 3' UTR	27822346	0.872513	12985	0.694831	10287	0.792222
	Coding Other	520112	0.0163108	1441	0.0771083	372	0.258154
	Noncoding Last Exon	1558238	0.0488666	782	0.041845	461	0.589514
	Noncoding Other	136635	0.0042849	273	0.0146083	88	0.322344
	Within 1kb	284029	0.0089072	449	0.0240261	230	0.512249
	Unannotated	1566226	0.0491171	2758	0.147581	681	0.246918
	Total without chrM	31887586		18688		12119	0.648491
	chrM	2398540		26
	Total	34286126		18714
