# Supplementary material for: Genetics and Regulatory Impact of Alternative Polyadenylation in Human B-Lymphoblastoid Cells
Source: PLoS Genet. 2012 Aug 16;8(8):e1002882. doi: 10.1371/journal.pgen.1002882 (PMC3420953; doi:10.1371/journal.pgen.1002882)
Supplement: Table S2 — Transcript end positions inferred by 3′-end RNA-seq. Each row reports observations of transcript ends at one human gene. Chrom, chromosome. APA, the classification of alternative polyadenylation as in Figure 1B. Coord, position of the inferred cleavage site for the indicated 3′ length form. TPM, read count normalized by the total number of mapped reads in the library, in tags per million, averaged across all cell lines and replicates in this study. Ratio long/short, ratio of read counts for the long over those for the short form, averaged over all cell lines and all replicates. (XLSX) [file pgen.1002882.s007.xlsx]

## Sheet: Table S2
Supplementary Table 2
chrom	strand	gene	APA	coord_short	coord_long	TPM	ratio long/short
chr1	+	AK026901	I		555663	51.08
chr1	+	X64709	I		558706	319.1
chr1	+	CR615613	I		559617	4739.93
chr1	+	KLHL17	I		890958	107.53
chr1	+	ISG15	I		939780	3722.36
chr1	+	AGRN	I		981355	42.79
chr1	+	BC033949	I		991698	69.91
chr1	+	B3GALT6	II	1158961	1160281	203.91	0.576
chr1	+	SCNN1D	I		1217267	30.49
chr1	+	PUSL1	I		1236919	230.77
chr1	+	GLTPD1	I		1254138	172.06
chr1	+	VWA1	I		1366008	44.52
chr1	+	ATAD3B	I		1421444	299.41
chr1	+	ATAD3A	I		1459927	341.22
chr1	+	RER1	II	2324515	2325055	1138.7	0.177
chr1	+	PLCH2	I		2426829	28.44
chr1	+	C1orf93	I		2512766	97.87
chr1	+	TPRG1L	I		3536549	103.22
chr1	+	TP73	III	3618619	3640328	140.24	3.285
chr1	+	DFFB	II	3791777	3791850	38.44	inf
chr1	+	RNF207	I		6203446	45.91
chr1	+	PHF13	I		6606639	158.91
chr1	+	THAP3	I		6616208	181.65
chr1	+	KIAA0833	I		6854605	32.77
chr1	+	CAMTA1	III-S		6870846	124.27
chr1	+	VAMP3	I		7764078	42.32
chr1	+	PER3	I		7827823	32.37
chr1	+	AX747125	I		7967928	2838.02
chr1	+	SLC25A33	III	9562927	9565415	138.49	9.909
chr1	+	TMEM201	I		9587593	79.68
chr1	+	RP13-15M17.2	I		9597519	182.52
chr1	+	NMNAT1	I		9967421	56.15
chr1	+	KIF1B	I		10364241	123.04
chr1	+	PGD	I		10402787	1754.4
chr1	+	APITD1	I		10425453	175.19
chr1	+	TARDBP	II	11006685	11008133	839.83	0.476
chr1	+	UBIAD1	I		11268925	155.61
chr1	+	FBXO44	II	11644933	11645966	79.21	0.539
chr1	+	FBXO6	I		11656674	126.78
chr1	+	AGTRAP	I		11733412	52.41
chr1	+	CLCN6	I		11825773	228.96
chr1	+	PLOD1	I		11958180	624.54
chr1	+	MFN2	I		11996148	815.83
chr1	+	IIP45	I		12014683	613.96
chr1	+	TNFRSF8	II	12125682	12126849	510.14	2.672
chr1	+	TNFRSF1B	I		12191863	1080.49
chr1	+	VPS13D	II	12493002	12494682	73.98	0.925
chr1	+	PRDM2	III	13987160	14024155	242.34	0.504
chr1	+	AK124197	I		14022580	41.99
chr1	+	EFHD2	II	15627930	15629290	1378.43	2.424
chr1	+	DNAJC16	I		15770813	135.26
chr1	+	CR622439	I		15868125	276.67
chr1	+	PLEKHM2	I		15933849	1000.87
chr1	+	AL832282	I		15940472	42.43
chr1	+	SPEN	I		16139537	224.6
chr1	+	C1orf144	II	16595453	16597226	1016.59	4.871
chr1	+	NECAP2	I		16659159	1206.2
chr1	+	MST1	I		16849428	23.84
chr1	+	MRTO4	II	19458527	19459161	797.73	0.939
chr1	+	C1orf151	I		19825708	1920.69
chr1	+	NBL1	I		19857532	35.77
chr1	+	ALPL	I		21777488	42.55
chr1	+	CDC42	II	22291493	22292022	4121.28	1.898
chr1	+	AOF2	I		23282770	713.05
chr1	+	C1orf213	I		23570862	125.01
chr1	+	RPL11	I		23895492	19120.7
chr1	+	TCEB3	I		23958981	317.48
chr1	+	C1orf128	I		23987307	670.36
chr1	+	LYPLA2	I		23994614	1188.07
chr1	+	PNRC2	I		24162526	1452.64
chr1	+	SRRM1	III	24849129	24872348	831.5	0.133
chr1	+	TMEM50A	II	25560219	25561437	405.43	1.881
chr1	+	TMEM57	I		25697808	150.42
chr1	+	LDLRAP1	I		25767962	221.54
chr1	+	ZNF593	I		26369947	218.02
chr1	+	CNKSR1	I		26388960	56.34
chr1	+	CCDC21	I		26477886	229.78
chr1	+	SH3BGRL3	I		26480597	1705.5
chr1	+	CD52	I		26519600	6061.39
chr1	+	DHDDS	II	26668302	26670371	228.8	0.515
chr1	+	HMGN2	I		26675048	10902.9
chr1	+	RPS6KA1	I		26774101	1600.85
chr1	+	PIGV	II	26997372	26997473	163.16	0.267
chr1	+	ZDHHC18	I		27054794	689.22
chr1	+	NUDC	I		27145474	1204.89
chr1	+	KIAA1037	I		27507319	281.32
chr1	+	TMEM222	I		27535477	204.42
chr1	+	FAM76A	I		27960703	27.07
chr1	+	STX12	II	28022866	28023401	482.56	0.151
chr1	+	PPP1R8	I		28050625	486.12
chr1	+	C1orf38	I		28085772	1197.65
chr1	+	XKR8	I		28167191	40.42
chr1	+	ATPIF1	I		28437196	3512.03
chr1	+	SESN2	I		28481588	1772.13
chr1	+	MED18	I		28535062	249.86
chr1	+	PHACTR4	II	28699406	28699461	106.73	0.694
chr1	+	AF075052	I		28708732	601.05
chr1	+	SNHG3-RCC1	III-S		28709989	734.74
chr1	+	YTHDF2	I		28968873	1752.18
chr1	+	EPB41	I		29319138	49.38
chr1	+	ZCCHC17	III	31594414	31610367	436.29	4.33
chr1	+	SERINC2	I		31680108	352.72
chr1	+	BC139778	III-S		31756722	14.9
chr1	+	TMEM39B	I		32341049	312.96
chr1	+	KPNA6	II	32409626	32414751	402.22	4.129
chr1	+	TXLNA	I		32436472	899.48
chr1	+	CCDC28B	I		32443573	758.58
chr1	+	IQCC	I		32446869	58.72
chr1	+	EIF3I	I		32469789	1082.24
chr1	+	FAM167B	I		32487043	29.27
chr1	+	LCK	I		32524352	1194.54
chr1	+	HDAC1	I		32571813	2484.19
chr1	+	RBBP4	I		32918839	1382.55
chr1	+	S100PBP	II	33094377	33097062	626.55	1.068
chr1	+	ZNF362	II	33538685	33538907	155.72	4.74
chr1	+	ZMYM4	II	35659640	35660126	143.57	4.022
chr1	+	NCDN	I		35804960	67.8
chr1	+	EIF2C1	II	36161238	36162484	186.11	2.023
chr1	+	AK025726	I		36167797	91.19
chr1	+	THRAP3	III	36527364	36543542	935.81	1.063
chr1	+	C1orf113	I		36559419	43.25
chr1	+	ZC3H12A	I		37722560	377.74
chr1	+	CDCA8	I		37947976	2466.8
chr1	+	MANEAL	I		38039390	38.17
chr1	+	C1orf122	I		38047709	218.3
chr1	+	UTP11L	I		38262060	328.89
chr1	+	NDUFS5	I		39272873	3408.29
chr1	+	PPIE	I		39991957	828.85
chr1	+	MFSD2	I		40208214	326.75
chr1	+	CAP1	I		40310907	2600.1
chr1	+	RLF	II	40478940	40479179	257.62	0.707
chr1	+	ZMPSTE24	II	40532266	40532438	227.05	6.779
chr1	+	SMAP2	I		40661582	1930.61
chr1	+	DEM1	I		40754293	102.19
chr1	+	NFYC	I		41009860	558.27
chr1	+	CTPS	I		41250821	251.98
chr1	+	PPCS	I		42698667	345.71
chr1	+	PPIH	I		42915015	2841.84
chr1	+	YBX1	I		42940608	4249.18
chr1	+	C1orf50	II	43013782	43013995	96.16	0.557
chr1	+	ERMAP	I		43083247	101.25
chr1	+	ZNF691	I		43090731	49.63
chr1	+	TIE1	I		43561365	17.07
chr1	+	CDC20	I		43601445	5798.84
chr1	+	KIAA0467	I		43689417	186.7
chr1	+	JMJD2A	II	43943725	43943770	191.04	0.687
chr1	+	IPO13	I		44206011	92.88
chr1	+	DPH2	II	44211038	44211628	296.63	4.897
chr1	+	ATP6V0B	I		44216553	908.2
chr1	+	B4GALT2	I		44229426	536.62
chr1	+	DMAP1	I		44458931	386.02
chr1	+	C1orf164	I		44889982	461.68
chr1	+	MGC33556	I		44963850	50.79
chr1	+	KIF2C	II	45005467	45006005	318.57	6.862
chr1	+	RPS8	I		45016998	95782.7
chr1	+	PLK3	I		45044246	199.07
chr1	+	UROD	I		45253832	483.1
chr1	+	TOE1	I		45582226	58.15
chr1	+	AKR1A1	I		45808307	1491.41
chr1	+	NASP	I		45856503	2475.39
chr1	+	TMEM69	I		45932695	144.9
chr1	+	KIAA0807	I		46274380	255.26
chr1	+	UQCRH	I		46555032	7853.8
chr1	+	NSUN4	II	46600449	46603277	226	0.536
chr1	+	CMPK1	I		47617096	1975.34
chr1	+	CDKN2C	I		51212893	274
chr1	+	RNF11	I		51511362	225.45
chr1	+	OSBPL9	II	52026657	52026724	700.58	0.782
chr1	+	BTF3L4	II	52325242	52325414	604.6	1.074
chr1	+	PRPF38A	II	52655280	52656438	665.85	1.809
chr1	+	GPX7	I		52847310	32.86
chr1	+	SCP2	II	53289661	53289870	132.74	1.877
chr1	+	CPT2	I		53452455	542.58
chr1	+	LRRC42	I		54206426	223.09
chr1	+	C1orf83	I		54335551	62.17
chr1	+	MRPL37	I		54456638	857
chr1	+	TTC4	I		54980568	286.74
chr1	+	FGGY	I		60000986	41.07
chr1	+	HOOK1	II	60114580	60114630	36.18	1.753
chr1	+	USP1	I		62689994	606.66
chr1	+	ATG4C	I		63102628	81.22
chr1	+	ALG6	I		63675457	81.09
chr1	+	PGM1	I		63898502	243.48
chr1	+	RAVER2	I		65071500	15.94
chr1	+	AK3L1	II	65465254	65465766	119.05	0.38
chr1	+	LEPR	III	65674276	65873698	46.56	0.468
chr1	+	PDE4B	I		66612844	100.19
chr1	+	MIER1	I		67225934	525.76
chr1	+	GADD45A	I		67926603	187.6
chr1	+	SFRS11	III	70475821	70490271	1521.46	6.996
chr1	+	HHLA3	I		70606290	81.31
chr1	+	CTH	I		70677840	63.56
chr1	+	FPGT	III	74443800	74445505	134.94	4.605
chr1	+	TYW3	I		75002670	359.37
chr1	+	ACADM	II	76001484	76001768	1449.21	4.244
chr1	+	RABGGTB	II	76033101	76033353	290.18	0.917
chr1	+	NEXN	III	78174259	78180476	162.2	0.928
chr1	+	IFI44L	II	78881069	78883620	1902.87	0.17
chr1	+	IFI44	I		78902346	1859.35
chr1	+	PRKACB	I		84476762	121.8
chr1	+	BXDC5	III	84717781	84735939	627.22	6.593
chr1	+	SPATA1	III-S		84745268	110.48
chr1	+	HS2ST1	II	87344489	87348252	338.39	4.823
chr1	+	LMO4	I		87583728	51.29
chr1	+	PKN2	I		89074073	30.18
chr1	+	LRRC8C	II	89953298	89957675	100.71	0.986
chr1	+	LRRC8D	I		90174147	297.61
chr1	+	ZNF326	II	90266369	90266682	240.53	0.468
chr1	+	CDC7	I		91763907	467.15
chr1	+	RPL5	I		93080064	82223.1
chr1	+	MTF2	II	93376390	93377220	778.5	1.564
chr1	+	DR1	I		93600734	546.74
chr1	+	ABCD3	II	94756672	94756806	152.55	3.571
chr1	+	RWDD3	I		95485364	35.76
chr1	+	SNX7	I		98998642	23.94
chr1	+	AGL	I		100162164	148.26
chr1	+	HIAT1	II	100321384	100321505	265.05	2.624
chr1	+	CCDC76	I		100388637	38.05
chr1	+	RTCD1	I		100529914	267.25
chr1	+	CDC14A	I		100758420	56.73
chr1	+	VCAM1	I		100977181	52.28
chr1	+	SLC30A7	I		101214654	39.53
chr1	+	BX648884	I		101219900	50.68
chr1	+	S1PR1	I		101479661	305.97
chr1	+	AMY2B	III	103899380	103923675	77.67	0.281
chr1	+	PRMT6	II	107403176	107403437	137.35	0.712
chr1	+	GPSM2	III	109268505	109274566	100.58	1.188
chr1	+	TMEM167B	I		109441078	448.55
chr1	+	SARS	III-S		109561567	15.26
chr1	+	SYPL2	I		109826274	15.01
chr1	+	ATXN7L2	I		109836875	30.26
chr1	+	CYB561D1	I		109844578	72.18
chr1	+	GNAI3	II	109936920	109937655	1299.79	7.855
chr1	+	AMPD2	I		109976194	396.36
chr1	+	GSTM4	I		110005844	114.12
chr1	+	AHCYL1	I		110367886	498.58
chr1	+	FAM40A	I		110398784	36.87
chr1	+	RBM15	I		110690818	704.68
chr1	+	CD53	I		111244066	1415.35
chr1	+	CEPT1	II	111528953	111529247	461.59	2.599
chr1	+	CHI3L2	I		111587582	2278.37
chr1	+	ATP5F1	I		111805472	2032.65
chr1	+	RAP1A	II	112057179	112057258	2802.58	11.077
chr1	+	AK023457	I		112060833	56.39
chr1	+	DKFZp547A023	I		112804375	76.1
chr1	+	CAPZA1	II	113015677	113015757	3343.33	2.182
chr1	+	MOV10	I		113044880	427.21
chr1	+	DCLRE1B	III	114256610	114258218	96.28	0.323
chr1	+	HIPK1	I		114321944	114.84
chr1	+	VANGL1	I		116037832	60.48
chr1	+	ATP1A1	I		116748917	5115.96
chr1	+	TTF2	II	117446746	117446796	363.66	0.551
chr1	+	MAN1A2	III-S		117731409	19.08
chr1	+	WDR3	II	118303901	118304569	129.14	0.251
chr1	+	BX647792	I		143727997	22.91
chr1	+	SEC22B	II	143827938	143828285	196.29	1.88
chr1	+	NBPF10	III	143828476	143829095	155.74	3.089
chr1	+	NOTCH2NL	I		143993433	44.63
chr1	+	RBM8A	II	144220726	144222800	610.79	0.22
chr1	+	PEX11B	I		144235086	253.87
chr1	+	AF131738	I		144934260	54.45
chr1	+	CHD1L	I		145234065	523.67
chr1	+	BCL9	I		145564637	49.33
chr1	+	BC023516	I		147558360	29.83
chr1	+	BOLA1	I		148138970	127.07
chr1	+	VPS45	I		148384127	134.37
chr1	+	PLEKHO1	I		148398451	1270.95
chr1	+	C1orf54	I		148519949	92.07
chr1	+	MRPS21	I		148547405	1536.33
chr1	+	PRPF3	I		148592292	402.18
chr1	+	RPRD2	II	148712810	148715663	107.7	0.4
chr1	+	SETDB1	III	149184417	149203835	219.6	7.057
chr1	+	PRUNE	I		149274813	403.04
chr1	+	MLLT11	I		149307593	81.07
chr1	+	TNFAIP8L2	I		149398849	105.86
chr1	+	SCNM1	I		149408232	325.7
chr1	+	PIP5K1A	I		149488630	162.56
chr1	+	PSMD4	I		149506565	2705.76
chr1	+	ZNF687	I		149531004	47.04
chr1	+	PSMB4	I		149641036	2710.43
chr1	+	TUFT1	I		149822682	29.02
chr1	+	SNX27	I		149938179	119.81
chr1	+	LCE1B	I		151052208	19.17
chr1	+	IVL	I		151150985	82.28
chr1	+	C1orf77	I		151884570	1323.29
chr1	+	DKFZp564E1082	II	151884678	151885405	598.4	1.788
chr1	+	SNAPIN	II	151900533	151900929	134.45	3.794
chr1	+	NPR1	I		151933091	24.68
chr1	+	SLC27A3	I		152019251	171.54
chr1	+	CREB3L4	I		152213456	145.73
chr1	+	RPS27	I		152231247	16121.2
chr1	+	UBAP2L	III	152502602	152509946	1002.92	0.285
chr1	+	HAX1	I		152514973	1482.2
chr1	+	ATP8B2	I		152590403	33.73
chr1	+	FLAD1	III	153228111	153232211	476.27	1.523
chr1	+	ZBTB7B	II	153256102	153257622	86.52	0.764
chr1	+	ADAM15	I		153301875	29.29
chr1	+	EFNA4	I		153308651	110.33
chr1	+	EFNA1	I		153373955	25.05
chr1	+	RAG1AP1	I		153377952	290.6
chr1	+	HCN3	I		153526262	47.26
chr1	+	FDPS	I		153557080	1535.79
chr1	+	BC017347	I		153800363	40.75
chr1	+	MSTO1	I		153851348	201.72
chr1	+	DAP3	I		153974941	709.62
chr1	+	ROBLD3	I		154294920	1251.83
chr1	+	LMNA	III	154374280	154376495	2099.6	0.19
chr1	+	SEMA4A	I		154414158	1615.04
chr1	+	PMF1	I		154476454	379.19
chr1	+	TMEM79	I		154528858	52.19
chr1	+	APOA1BP	III	154830548	154830713	690.4	0.301
chr1	+	C1orf66	I		154973369	181.33
chr1	+	PRCC	I		155037229	464.5
chr1	+	MNDA	III	157079829	157085836	250.73	0.64
chr1	+	IFI16	III	157252401	157291562	6842.02	3.721
chr1	+	DUSP23	I		158018954	160.95
chr1	+	PEA15	I		158451784	1437.26
chr1	+	NCSTN	I		158595362	144.32
chr1	+	SLAMF7	II	158990451	158990578	107.34	0.46
chr1	+	LY9	I		159064667	57.27
chr1	+	KLHDC9	I		159336758	53.35
chr1	+	NIT1	I		159357481	286.35
chr1	+	UFC1	I		159395269	913.45
chr1	+	PPOX	I		159407632	188.67
chr1	+	NDUFS2	I		159450806	696.19
chr1	+	FCER1G	I		159455658	14.38
chr1	+	TOMM40L	I		159467158	15.84
chr1	+	SDHC	I		159599607	2027.85
chr1	+	FCGR2B	I		159914388	169.54
chr1	+	FCRLA	II	159949855	159950765	3107	3.784
chr1	+	FCRLB	I		159964556	39.68
chr1	+	DUSP12	I		159993575	76.62
chr1	+	ATF6	II	160195439	160195475	282.53	1.145
chr1	+	UHMK1	I		160760103	23.09
chr1	+	AK026668	I		160766021	141.55
chr1	+	UAP1	I		160836248	474.97
chr1	+	HSD17B7	I		161049231	35.31
chr1	+	NUF2	I		161592173	556.36
chr1	+	MGST3	I		163891391	41.16
chr1	+	UCK2	II	164143900	164143969	147.24	0.432
chr1	+	POGK	I		165090330	144.04
chr1	+	RCSD1	I		165942101	759.38
chr1	+	MPZL1	II	166026019	166026682	695.66	6.533
chr1	+	IQWD1	I		166311695	795.21
chr1	+	TIPRL	II	166436068	166437971	1394.3	0.24
chr1	+	SFT2D2	I		166478711	29.96
chr1	+	TBX19	III-S		166488881	557.88
chr1	+	XCL1	II	166817212	166817267	118.55	0.167
chr1	+	ATP1B1	I		167368580	349.81
chr1	+	BLZF1	I		167624165	88.17
chr1	+	C1orf112	I		168088849	173.57
chr1	+	PRRX1	III	168964784	168975164	66.05	nan
chr1	+	BAT2D1	III	169771232	169829271	614.09	7.191
chr1	+	AK094818	II	170032719	170033475	201.57	0.347
chr1	+	C1orf9	I		170847594	212.04
chr1	+	PRDX6	II	171723773	171724568	1330.67	1.05
chr1	+	DARS2	II	172093646	172094305	226.72	1.562
chr1	+	RABGAP1L	III	172555275	172781664	160.09	6.206
chr1	+	CACYBP	II	173246024	173246559	1189.92	2.376
chr1	+	TNN	I		173383535	12.85
chr1	+	TOR3A	I		177331750	1665.28
chr1	+	SOAT1	II	177590332	177591073	275	1.272
chr1	+	TOR1AIP1	II	178155465	178155828	245.91	5.993
chr1	+	CEP350	I		178350631	111.25
chr1	+	QSOX1	I		178433790	613.02
chr1	+	XPR1	II	179121883	179122102	186.41	1.805
chr1	+	IER5	I		179326595	5654.83
chr1	+	CACNA1E	I		180037336	47.83
chr1	+	LAMC1	II	181378770	181381349	195.25	1.82
chr1	+	SMG7	I		181789948	887.62
chr1	+	RGL1	I		182164287	32.35
chr1	+	TSEN15	II	182309105	182309959	280.16	1.178
chr1	+	C1orf21	I		182856082	80.19
chr1	+	RNF2	II	183336141	183336810	88.35	1.73
chr1	+	RGS1	II	190815694	190815777	800.87	0.284
chr1	+	RGS13	I		190896010	13.51
chr1	+	RGS2	I		191048026	70.83
chr1	+	TROVE2	III	191321737	191327527	261.46	0.797
chr1	+	CDC73	I		191486767	53.32
chr1	+	AL080111	I		196558169	36.13
chr1	+	PTPRC	II	196992399	196993029	382.88	1.376
chr1	+	CAMSAP1L1	I		199096452	185.18
chr1	+	C1orf106	I		199151486	416.33
chr1	+	IPO9	II	200112120	200112711	431.19	0.835
chr1	+	TIMM17A	II	200205698	200206100	1354.35	2.988
chr1	+	RNPEP	I		200241891	590.42
chr1	+	ELF3	I		200251755	37.93
chr1	+	PPP1R12B	I		200824320	68.76
chr1	+	CR591805	I		201260598	104.95
chr1	+	KIAA0897	I		201314485	44.6
chr1	+	BTG2	I		201545350	614.31
chr1	+	ATP2B4	I		201979830	16.3
chr1	+	ZC3H11A	I		202089875	745.01
chr1	+	SNRPE	I		202105833	1407.37
chr1	+	MDM4	III-S		202793869	1412.04
chr1	+	SRGAP2	III	204696127	204704398	313.13	0.126
chr1	+	RASSF5	III-S		204769704	205.78
chr1	+	DYRK3	I		204889159	63.76
chr1	+	RED	I		204895124	57.34
chr1	+	MAPKAPK2	I		204974249	950.17
chr1	+	IL19	III	205068688	205068777	269.63	0.957
chr1	+	PFKFB2	I		205317784	25.8
chr1	+	C4BPB	I		205339958	32.62
chr1	+	CD55	I		205599680	63.05
chr1	+	CR2	I		205729859	407.61
chr1	+	CR1	III	205751698	205881732	120.88	2.183
chr1	+	CD46	I		206035471	501.19
chr1	+	LOC642587	I		207672513	17.46
chr1	+	G0S2	I		207916355	17.5
chr1	+	TRAF3IP3	III	208019621	208022275	1581.4	0.447
chr1	+	C1orf107	I		208092050	16.74
chr1	+	RCOR3	III	209501168	209555982	240.27	3.532
chr1	+	TRAF5	II	209614815	209614907	444.91	0.561
chr1	+	BC005997	II	209672345	209672494	99.34	3.191
chr1	+	PPP2R5A	I		210601823	682.01
chr1	+	NENF	I		210686101	685.61
chr1	+	ATF3	I		210860737	114.82
chr1	+	TATDN3	I		211055289	102.45
chr1	+	FLVCR1	I		211135377	70.23
chr1	+	SMYD2	I		212577096	295.9
chr1	+	CENPF	II	212904051	212904535	582.89	0.347
chr1	+	KCTD3	II	213861695	213861770	68.34	0.744
chr1	+	RRP15	III	216545014	216571241	175.58	0.385
chr1	+	LYPLAL1	II	217451788	217452822	201.86	0.602
chr1	+	IARS2	I		218388005	127.12
chr1	+	C1orf115	I		218939116	27.42
chr1	+	MIA3	II	220905786	220906108	282.91	9.305
chr1	+	AK025140	I		220975150	153.11
chr1	+	CAPN2	I		222030162	447.96
chr1	+	DEGS1	I		222447759	70.42
chr1	+	CNIH4	I		222630315	262.17
chr1	+	DKFZp586E1222	I		222633774	29.04
chr1	+	DKFZp564M2223	I		224044788	345.83
chr1	+	H3F3B	I		224326325	394.56
chr1	+	PSEN2	I		225150420	112.67
chr1	+	CABC1	I		225241868	348.23
chr1	+	ZNF678	I		225916779	32.33
chr1	+	SNAP47	I		226035549	256.24
chr1	+	ARF1	II	226353447	226353533	2231.3	0.831
chr1	+	C1orf69	I		226430705	29.87
chr1	+	RNF187	I		226749292	1020.36
chr1	+	RAB4A	II	227506364	227506777	207.49	1.287
chr1	+	SPHAR	III	227507325	227507871	44.75	0.388
chr1	+	URB2	II	227861945	227862569	87.03	0.409
chr1	+	GALNT2	I		228484490	338.09
chr1	+	COG2	I		228896351	95.99
chr1	+	ARV1	I		229202957	177.81
chr1	+	GNPAT	I		229480162	501.75
chr1	+	TSNAX	I		229768890	471.98
chr1	+	C1orf57	II	231180759	231180843	467.36	2.122
chr1	+	KIAA1804	I		231587504	15.88
chr1	+	KCNK1	I		231874605	53.33
chr1	+	C1orf31	I		232586413	432.93
chr1	+	GGPS1	III	233561364	233573032	277.6	6.706
chr1	+	TBCE	I		233678901	298.64
chr1	+	GPR137B	I		234438829	230.56
chr1	+	LGALS8	II	234778205	234779184	269.95	0.256
chr1	+	MTR	I		235133855	69.87
chr1	+	KMO	I		239822212	28.87
chr1	+	EXO1	I		240119670	289.54
chr1	+	SDCCAG8	I		241730015	134.82
chr1	+	ZNF238	I		242287399	237.21
chr1	+	FAM36A	I		243073210	1011.59
chr1	+	EFCAB2	I		243317770	42.53
chr1	+	AK026365	I		244898264	53.59
chr1	+	SCCPDH	II	244997387	244997756	237.34	1.241
chr1	+	ZNF672	I		247110336	449.52
chr1	-	AK125248	III-S		557929	56.3
chr1	-	HES4	I		924208	275.14
chr1	-	TNFRSF18	I		1128752	46.03
chr1	-	TNFRSF4	I		1136589	44.99
chr1	-	SDF4	I		1142158	758.03
chr1	-	UBE2J2	II	1180145	1179157	2162.68	0.198
chr1	-	DVL1	I		1260522	634.23
chr1	-	AURKAIP1	I		1298979	1857.32
chr1	-	CCNL2	II	1311951	1311746	396.05	0.909
chr1	-	MRPL20	I		1327282	185.19
chr1	-	SSU72	III	1487591	1466917	920.52	8.003
chr1	-	NADK	I		1673819	88.86
chr1	-	GNB1	II	1708056	1706590	2849.47	2.575
chr1	-	FP7162	I		2105769	36.8
chr1	-	C1orf86	III	2113201	2110850	263.46	2.966
chr1	-	TNFRSF14	III	2479231	2479153	847.01	0.348
chr1	-	WDR8	I		3537196	311.72
chr1	-	DKFZp434N0450	I		3643574	53.45
chr1	-	LRRC47	I		3686644	249.81
chr1	-	KIAA0562	III	3735689	3721210	232.2	0.514
chr1	-	C1orf174	I		3795563	98.55
chr1	-	NPHP4	I		5845458	78.11
chr1	-	RPL22	II	6168867	6167679	5108.47	1.573
chr1	-	GPR153	I		6230001	86.18
chr1	-	ACOT7	I		6246920	770.89
chr1	-	NOL9	I		6508316	69.53
chr1	-	KLHL21	I		6573372	154.53
chr1	-	DNAJC11	II	6617763	6616818	291.37	2.533
chr1	-	RERE	I		8335053	634.43
chr1	-	ENO1	I		8843650	19180.3
chr1	-	SLC2A5	II	9020121	9019594	241.09	3.349
chr1	-	C1orf200	I		9635246	25.65
chr1	-	CR604408	III-S		9663489	76.59
chr1	-	CTNNBIP1	II	9833092	9832755	152	7.004
chr1	-	LZIC	I		9912892	68.14
chr1	-	DFFA	I		10445111	56.88
chr1	-	CASZ1	I		10629858	30.31
chr1	-	SRM	I		11037236	903.22
chr1	-	EXOSC10	I		11049265	436.22
chr1	-	FRAP1	I		11089180	254.49
chr1	-	MAD2L2	I		11657125	653.89
chr1	-	MTHFR	I		11772667	50.77
chr1	-	KIAA2013	I		11902712	285.97
chr1	-	CASP9	I		15691362	108.3
chr1	-	ZBTB17	I		16140953	423.42
chr1	-	FLJ00313	I		16817341	307.65
chr1	-	ATP13A2	I		17185040	306.56
chr1	-	SDHB	I		17217837	87.65
chr1	-	PADI2	I		17265844	14.69
chr1	-	RCC2	II	17607937	17605845	503.62	1.329
chr1	-	ALDH4A1	I		19070513	47.19
chr1	-	FLJ00074	I		19103367	230.13
chr1	-	UBR4	I		19273598	576.54
chr1	-	KIAA0090	II	19418026	19417172	380.98	0.141
chr1	-	AKR7A2	I		19503051	288.29
chr1	-	CAPZB	I		19537861	3505.94
chr1	-	TMCO4	I		19881322	70.39
chr1	-	MUL1	I		20698530	172.17
chr1	-	DDOST	I		20851268	2054.65
chr1	-	HP1BP3	III	20953137	20941759	1216.73	1.89
chr1	-	EIF4G3	I		21005967	17.37
chr1	-	ECE1	I		21416332	606.19
chr1	-	USP48	II	21878307	21877984	1069.76	1.707
chr1	-	HSPG2	I		22021326	52.57
chr1	-	LUZP1	I		23284046	62.66
chr1	-	HNRNPR	I		23508867	637.81
chr1	-	E2F2	I		23705517	156.25
chr1	-	ID3	I		23757005	1176.89
chr1	-	GALE	I		23994677	280.3
chr1	-	HMGCL	I		24000963	302.65
chr1	-	IL28RA	I		24353242	15.4
chr1	-	C1orf201	I		24556077	40.4
chr1	-	RUNX3	II	25098647	25098596	1371.54	0.864
chr1	-	SYF2	II	25422073	25421766	1091.7	1.051
chr1	-	C1orf63	I		25441329	2092.67
chr1	-	C1orf135	II	26033905	26033084	58.55	1.118
chr1	-	PAQR7	I		26060567	179.56
chr1	-	STMN1	II	26099646	26099199	4312.88	0.105
chr1	-	PAFAH2	I		26158847	38.52
chr1	-	GPN2	I		27078460	615.4
chr1	-	SLC9A1	I		27297893	166.04
chr1	-	MAP3K6	I		27554264	27.8
chr1	-	CR624826	I		27603322	1161.8
chr1	-	WASF2	III-S		27615067	163.62
chr1	-	FGR	I		27811398	607.08
chr1	-	IFI6	I		27865168	712.31
chr1	-	RPA2	I		28090637	341.32
chr1	-	EYA3	III-S		28187572	37.65
chr1	-	DNAJC8	II	28399983	28399657	474.2	9.648
chr1	-	TRG11	I		28777638	140.42
chr1	-	TAF12	I		28802454	132.32
chr1	-	MECR	I		29392921	82.46
chr1	-	LAPTM5	I		30977903	19426.9
chr1	-	SDC3	I		31114901	19.74
chr1	-	PUM1	I		31176940	705.57
chr1	-	FABP3	I		31611091	38.63
chr1	-	AX747565	I		31868055	1030.71
chr1	-	CR601100	I		32144611	1120.14
chr1	-	PTP4A2	III-S		32148227	67.24
chr1	-	MARCKSL1	I		32572028	4937.04
chr1	-	BC111382	I		32599459	34.68
chr1	-	ARCH	I		32859013	41.14
chr1	-	ZBTB8OS	I		32860023	634.58
chr1	-	YARS	II	33013869	33013429	1012.88	4.018
chr1	-	RNF19B	I		33174639	46.48
chr1	-	AK2	III	33251233	33247071	3512.56	1.379
chr1	-	TRIM62	I		33383596	50.93
chr1	-	PHC2	I		33561814	422.66
chr1	-	C1orf212	I		35093236	238.61
chr1	-	ZMYM6	III	35225170	35213888	141	0.491
chr1	-	DKFZp762A1615	I		35255439	19.59
chr1	-	KIAA0319L	I		35671680	491.12
chr1	-	PSMB2	III	35841327	35840009	3124.74	0.157
chr1	-	C1orf216	I		35952067	83.12
chr1	-	CLSPN	III	36001348	36000595	377.91	1.131
chr1	-	TRAPPC3	II	36375229	36374768	811.94	2.994
chr1	-	FAM176B	I		36560219	84.58
chr1	-	STK40	II	36579683	36577818	457.9	8.732
chr1	-	LSM10	I		36631623	678.29
chr1	-	MRPS15	I		36693963	1197.91
chr1	-	C1orf149	II	37731502	37730764	477	0.108
chr1	-	SNIP1	II	37775087	37774730	90.07	1.97
chr1	-	GNL2	I		37805005	832.81
chr1	-	C1orf109	I		37919830	50.58
chr1	-	YRDC	II	38041848	38041204	309.01	1.211
chr1	-	INPP5B	I		38098956	950.51
chr1	-	SF3A3	II	38196218	38195239	658.98	0.121
chr1	-	FHL3	I		38235031	322.34
chr1	-	MYCBP	II	39102761	39101757	699.43	3.355
chr1	-	LOC728448	I		39760540	78.5
chr1	-	PABPC4	I		39799079	915.02
chr1	-	TRIT1	I		40079314	233.89
chr1	-	PPT1	I		40310972	834.2
chr1	-	CR591289	I		40494683	96.19
chr1	-	COL9A2	II	40538790	40538749	298.04	0.127
chr1	-	RIMS3	I		40858939	55.97
chr1	-	SCMH1	I		41265462	175.83
chr1	-	KRC	I		42085449	31.58
chr1	-	FOXJ3	I		42414807	260.44
chr1	-	LEPRE1	I		42984633	794.1
chr1	-	SLC2A1	II	43164497	43164417	745.37	0.792
chr1	-	EBNA1BP2	I		43402441	91.83
chr1	-	ELOVL1	I		43601660	207.83
chr1	-	MED8	I		43622176	469.3
chr1	-	HYI	I		43689418	24.32
chr1	-	SLC6A9	I		44234747	62.46
chr1	-	TMEM53	I		44892442	32.51
chr1	-	EIF2B3	II	45089100	45089039	394.99	0.188
chr1	-	HECTD3	I		45240808	222.15
chr1	-	MUTYH	I		45567502	967.67
chr1	-	TESK2	I		45582142	96.85
chr1	-	PRDX1	II	45749487	45749311	15616.1	4.903
chr1	-	GPBP1L1	II	45865749	45865569	764.05	0.408
chr1	-	IPP	III	45965863	45932945	125.9	0.895
chr1	-	PIK3R3	II	46280952	46278405	127.21	6.783
chr1	-	POMGNT1	I		46426944	225.92
chr1	-	LRRC41	I		46516660	719.81
chr1	-	MOBKL2C	I		46845979	128.55
chr1	-	ATPAF1	I		46873303	753.48
chr1	-	KIAA0494	I		46913420	1015.48
chr1	-	STIL	I		47488402	492.46
chr1	-	FAF1	I		50679533	315.26
chr1	-	EPS15	II	51593498	51592674	1070.4	0.11
chr1	-	NRD1	I		52027473	740.18
chr1	-	TXNDC12	I		52258394	132.65
chr1	-	KTI12	I		52270366	119.69
chr1	-	CC2D1B	I		52590793	51.58
chr1	-	ORC1L	I		52611094	387.28
chr1	-	ZCCHC11	II	52661665	52661542	80.78	1.685
chr1	-	C1orf163	II	52925733	52925098	151.9	0.619
chr1	-	ECHDC2	I		53134493	110.71
chr1	-	C1orf123	II	53452397	53452362	267.32	0.975
chr1	-	LRP8	I		53483807	162.88
chr1	-	TMEM48	I		54005980	485.27
chr1	-	YIPF1	I		54089995	120.88
chr1	-	HSPB11	I		54159824	678.5
chr1	-	TMEM59	II	54270278	54269939	803.41	0.632
chr1	-	SSBP3	I		54464781	103.85
chr1	-	PARS2	I		54995161	61.09
chr1	-	DHCR24	I		55087896	2617.51
chr1	-	USP24	II	55306405	55304623	186.16	2.097
chr1	-	OMA1	I		58718980	130.43
chr1	-	TACSTD2	I		58813692	56.77
chr1	-	KIAA1915	I		58893006	29.43
chr1	-	JUN	II	59019751	59019644	105.87	1.086
chr1	-	TM2D1	I		61919307	154.22
chr1	-	DOCK7	I		62693272	52.8
chr1	-	ITGB3BP	III	63728342	63687720	123.56	1.261
chr1	-	JAK1	I		65071501	365.04
chr1	-	SERBP1	II	67651142	67646083	2341.1	0.263
chr1	-	DEPDC1	II	68713855	68712425	271.29	2.238
chr1	-	LRRC40	I		70383081	258.47
chr1	-	ANKRD13C	II	70499507	70498865	192.03	2.453
chr1	-	ZRANB2	II	71301609	71301563	1145.59	1.409
chr1	-	PIGK	II	77329014	77327264	111.64	2.401
chr1	-	ZZZ3	I		77802779	195.92
chr1	-	AK094056	I		77934264	120.06
chr1	-	FUBP1	I		78186677	655.24
chr1	-	GNG5	I		84736596	2508.32
chr1	-	MCOLN2	I		85163855	2452.12
chr1	-	C1orf52	II	85490466	85490240	214.15	6.488
chr1	-	BCL10	II	85504520	85504051	165.53	0.099
chr1	-	DDAH1	I		85556757	90.12
chr1	-	ZNHIT6	I		85891080	123.25
chr1	-	ODF2L	I		86587000	99.98
chr1	-	2012-09-15	I		87100993	435.78
chr1	-	GTF2B	I		89091205	135.3
chr1	-	GBP1	I		89290594	248.54
chr1	-	GBP2	I		89346339	137.7
chr1	-	GBP5	I		89498855	97.68
chr1	-	HFM1	III-S		91625561	56.99
chr1	-	GLMN	I		92484637	52.34
chr1	-	GFI1	I		92712910	75.91
chr1	-	EVI5	I		92746843	23.57
chr1	-	FAM69A	I		93080317	109.89
chr1	-	TMED5	II	93392497	93389999	96.33	1.676
chr1	-	CR609342	I		93502791	62.31
chr1	-	BCAR3	I		93799938	30.54
chr1	-	DNTTIP2	III	94114470	94111266	231.12	0.605
chr1	-	GCLM	I		94126601	47.6
chr1	-	CNN3	II	95135353	95135103	122.03	4.495
chr1	-	ALG14	I		95220955	42.69
chr1	-	SASS6	I		100321715	134.49
chr1	-	DBT	I		100425067	25.43
chr1	-	EXTL2	I		101110536	293.29
chr1	-	DPH5	I		101228208	568.26
chr1	-	VAV3	I		107915307	30.99
chr1	-	SLC25A24	I		108478972	46.76
chr1	-	C1orf59	I		108992443	126.35
chr1	-	CLCC1	II	109276443	109274084	140.15	0.723
chr1	-	PSRC1	I		109623702	119.97
chr1	-	PSMA5	I		109745996	1051.76
chr1	-	GSTM3	I		110081121	97.47
chr1	-	HBXIP	I		110745402	1312.34
chr1	-	KCNA3	I		111016611	15.15
chr1	-	C1orf103	I		111291336	370.11
chr1	-	DENND2D	I		111531320	608.98
chr1	-	OVGP1	I		111758466	18.23
chr1	-	WDR77	II	111785098	111784419	951.26	1.71
chr1	-	ST7L	III-S		112954605	32.83
chr1	-	RHOC	I		113045278	1417.6
chr1	-	SLC16A1	II	113256500	113256377	342.33	0.431
chr1	-	PHTF1	III	114049911	114044173	295.68	0.835
chr1	-	RSBN1	II	114109468	114105978	214.51	6.993
chr1	-	PTPN22	II	114158824	114157957	227.98	1.955
chr1	-	AP4B1	I		114239204	239.61
chr1	-	TRIM33	II	114740061	114736933	229.63	2.337
chr1	-	BCAS2	II	114911881	114911706	127.94	1.059
chr1	-	NRAS	I		115048621	1124.67
chr1	-	CSDE1	II	115061439	115061064	3488.86	3.051
chr1	-	SIKE	III	115123254	115118283	73.01	1.204
chr1	-	CD58	I		116858681	844.41
chr1	-	IGSF3	I		116918554	23.96
chr1	-	GDAP2	I		118213564	32
chr1	-	TBX15	I		119227193	42.98
chr1	-	WARS2	III	119428653	119375364	172	1.161
chr1	-	ZNF697	I		119963569	62.89
chr1	-	PDE4DIP	III	143614057	143562785	157.03	0.62
chr1	-	POLR3GL	I		144167593	2034.41
chr1	-	POLR3C	I		144303976	165.99
chr1	-	KIAA1693	III-S		145021050	42.96
chr1	-	PRKAB2	I		145093313	37.5
chr1	-	ACP6	I		145585794	93.89
chr1	-	HIST2H2BE	I		148122636	31.64
chr1	-	SF3B4	I		148161834	1353.54
chr1	-	OTUD7B	I		148179786	44.18
chr1	-	ANP32E	III	148462146	148457345	1662.2	2.62
chr1	-	MCL1	II	148815063	148813660	2315.34	2.319
chr1	-	ENSA	I		148861230	880.86
chr1	-	GOLPH3L	II	148887003	148885330	237.98	2.234
chr1	-	CTSS	II	148971482	148969290	475.2	1.393
chr1	-	ARNT	II	149049198	149048816	373.81	0.11
chr1	-	LASS2	I		149204284	44.04
chr1	-	FAM63A	I		149235936	66.38
chr1	-	CDC42SE1	II	149291761	149290089	674.44	0.512
chr1	-	VPS72	I		149415562	547.99
chr1	-	PI4KB	I		149531232	715.52
chr1	-	RFX5	II	149581061	149579741	402.36	0.903
chr1	-	POGZ	I		149641824	607.16
chr1	-	MRPL9	I		149998749	1140.4
chr1	-	THEM4	I		150113157	56.04
chr1	-	S100A10	I		150222018	46.12
chr1	-	S100A11	I		150271608	683.95
chr1	-	S100A6	I		151773700	1371.85
chr1	-	S100A4	I		151782721	895.87
chr1	-	S100A2	I		151800444	27.22
chr1	-	S100A13	I		151857908	38.88
chr1	-	ILF2	I		151901135	2200.55
chr1	-	GATAD2B	II	152048912	152045674	301.96	2.12
chr1	-	DENND4B	I		152168601	1546.54
chr1	-	CRTC2	I		152186778	34.03
chr1	-	SLC39A1	I		152198211	634.39
chr1	-	JTB	I		152213612	1568.52
chr1	-	RAB13	I		152220754	266.45
chr1	-	BC073144	I		152395466	1791.32
chr1	-	C1orf43	III	152450840	152445808	262.53	8.872
chr1	-	UBE2Q1	II	152789085	152787678	1146.14	0.15
chr1	-	ADAR	II	152821392	152821168	1208.59	3.785
chr1	-	KCNN3	I		152947053	66.92
chr1	-	PMVK	I		153163841	746.36
chr1	-	PBXIP1	II	153183542	153183185	282.3	0.452
chr1	-	PYGO2	II	153197345	153196127	393.76	7.282
chr1	-	SHC1	I		153201399	604.81
chr1	-	DPM3	I		153378993	1478.32
chr1	-	KRTCAP2	I		153408509	1623.98
chr1	-	THBS3	I		153432005	140.63
chr1	-	GBA	I		153450721	17.57
chr1	-	C1orf2	I		153483621	1682.09
chr1	-	SCAMP3	I		153492397	384.25
chr1	-	CLK2	I		153499290	478.85
chr1	-	ASH1L	III	153704182	153571685	105.53	2.536
chr1	-	YY1AP1	I		153895870	895.98
chr1	-	RIT1	II	154136571	154134225	213.29	0.631
chr1	-	KIAA0907	I		154149460	108.59
chr1	-	SSR2	I		154245465	2291.52
chr1	-	UBQLN4	I		154271717	408.03
chr1	-	PAQR6	I		154479831	50.35
chr1	-	SMG5	I		154485641	199.32
chr1	-	AF086351	I		154526507	38.61
chr1	-	C1orf85	I		154529104	517.97
chr1	-	CCT3	I		154545384	2964.9
chr1	-	MEF2D	II	154702635	154700146	731.31	0.18
chr1	-	IQGAP3	I		154761822	63.52
chr1	-	GPATCH4	I		154830908	151.89
chr1	-	ISG20L2	I		154959604	46.98
chr1	-	MRPL24	I		154973719	3973.06
chr1	-	HDGF	I		154978526	1266.4
chr1	-	SH2D2A	I		155042660	140.39
chr1	-	ETV3L	I		155328461	16.32
chr1	-	FCRL5	III	155760227	155749792	331.85	3.361
chr1	-	AIM2	III	157302319	157298899	240.86	9.975
chr1	-	TAGLN2	I		158154527	11968.9
chr1	-	IGSF8	I		158327762	49.39
chr1	-	WDR42A	II	158453152	158452135	1549.6	6.894
chr1	-	PEX19	II	158514896	158514619	327.07	1.19
chr1	-	COPA	I		158525691	1633.37
chr1	-	SLAMF6	II	158722862	158721446	80.87	4.009
chr1	-	SLAMF1	III	158864527	158846516	2355.64	1.028
chr1	-	CD48	I		158915163	4718.98
chr1	-	CD244	II	159066623	159066575	110.16	4.65
chr1	-	KAT	I		159274048	247.98
chr1	-	USF1	I		159275664	15.72
chr1	-	PFDN2	I		159336977	4248.98
chr1	-	B4GALT3	I		159407725	1098.09
chr1	-	ALDH9A1	I		163898078	473.45
chr1	-	UNQ151	III-S		164004049	73.66
chr1	-	CREG1	II	165777969	165776877	88.03	1.316
chr1	-	BRP44	I		166153935	1275.98
chr1	-	XCL2	I		166776684	28.74
chr1	-	NME7	I		167368395	92.21
chr1	-	SLC19A2	I		167699794	31.54
chr1	-	F5	I		167750030	38.3
chr1	-	SELL	II	167927241	167926434	1560.3	7.589
chr1	-	C1orf156	I		168028299	61.88
chr1	-	SCYL3	I		168088855	86.45
chr1	-	KIFAP3	III	168282477	168157097	113.77	3.446
chr1	-	VAMP4	I		169939684	47.22
chr1	-	PIGC	I		170677221	118.79
chr1	-	TNFSF4	I		171419497	30.2
chr1	-	CENPL	I		172035313	100.73
chr1	-	GAS5	I		172099663	13554.6
chr1	-	RC3H1	I		172166977	196.16
chr1	-	MRPS14	II	173250257	173250161	480.93	10.14
chr1	-	KIAA0040	I		173393298	63.61
chr1	-	RFWD2	I		174180591	333.52
chr1	-	ABL2	I		177335091	31.19
chr1	-	TOR1AIP2	III-S		178098202	185.41
chr1	-	BC069736	I		178117367	20.09
chr1	-	ACBD6	I		178523989	792.37
chr1	-	STX6	II	179210727	179208790	290.04	0.749
chr1	-	GLUL	II	180620039	180618656	613.93	0.974
chr1	-	RNASEL	I		180809395	25.21
chr1	-	RGS16	II	180835778	180834382	164.95	2.396
chr1	-	NCF2	I		181791321	2116.64
chr1	-	ARPC5	I		181861957	7071.89
chr1	-	EDEM3	I		182926261	62.46
chr1	-	FAM129A	I		183026791	207.32
chr1	-	C1orf25	II	183355647	183353852	156.59	0.428
chr1	-	IVNS1ABP	II	183533521	183532147	1305.97	0.206
chr1	-	TPR	III	184572247	184549585	533.86	3.156
chr1	-	UCHL5	III	191256848	191253480	88.36	0.668
chr1	-	GLRX2	I		191332223	386.34
chr1	-	ASPM	I		195320015	110.23
chr1	-	ZNF281	I		198642287	28.77
chr1	-	DDX59	III-S		198876557	32.89
chr1	-	KIF21B	I		199205143	368.7
chr1	-	TMEM9	I		199370524	1122.75
chr1	-	CSRP1	I		199719283	374.14
chr1	-	ARL8A	I		200369156	137.99
chr1	-	PTPN7	I		200382769	438.99
chr1	-	UBE2T	II	200567491	200567409	1152.95	3.263
chr1	-	JARID1B	III	201002849	200963156	197.38	1.163
chr1	-	RABIF	I		201116208	36.34
chr1	-	KLHL12	I		201126872	394.88
chr1	-	CYB5R1	I		201197627	61.79
chr1	-	MYBPH	I		201403566	16.18
chr1	-	PLEKHA6	III-S		202582507	253.15
chr1	-	PPP1R15B	I		202639141	110.96
chr1	-	RBBP5	I		203323444	22.11
chr1	-	DSTYK	I		203378256	18.02
chr1	-	AF321617	I		203843699	304.18
chr1	-	SLC45A3	I		203893603	151.56
chr1	-	NUCKS1	II	203953740	203948945	1312.5	1.239
chr1	-	C1orf186	III	204453749	204438228	67.47	5.152
chr1	-	LGTN	I		204831600	598.95
chr1	-	FAIM3	III-S		205153353	61.26
chr1	-	PIGR	I		205168492	124.21
chr1	-	YOD1	I		205283817	54.96
chr1	-	C1orf74	I		208022284	30.21
chr1	-	NEK2	I		209902744	386.03
chr1	-	LPGAT1	I		209984951	986.28
chr1	-	BATF3	II	210926432	210926383	446.58	0.84
chr1	-	NSL1	II	210977724	210977584	318.56	0.1
chr1	-	ANGEL2	II	211232429	211232148	202.48	7.175
chr1	-	GPATCH2	I		215670462	15.95
chr1	-	EPRS	I		218208567	740.18
chr1	-	KIAA0839	I		218391061	50.85
chr1	-	DUSP10	I		219942115	30.28
chr1	-	TAF1A	I		220798282	38.17
chr1	-	AIDA	II	220908125	220907980	592.25	0.094
chr1	-	TP53BP2	I		222034414	84.14
chr1	-	NVL	I		222481671	103.15
chr1	-	WDR26	II	222643462	222642169	579.13	0.697
chr1	-	LBR	I		223655828	2203.19
chr1	-	TMEM63A	I		224100957	34.94
chr1	-	PYCR2	I		224174204	3992.93
chr1	-	C1orf55	III	224239391	224237029	197.51	9.2
chr1	-	ACBD3	II	224399265	224399005	222.16	0.79
chr1	-	PARP1	II	224615328	224615016	1790.95	0.146
chr1	-	ITPKB	I		224886015	178.01
chr1	-	CDC42BPA	II	225247048	225244190	89.67	3.607
chr1	-	JMJD4	II	225986617	225985559	195.82	0.665
chr1	-	C1orf35	I		226355057	259.7
chr1	-	MRPL55	I		226361011	516.22
chr1	-	TRIM11	I		226648002	335.31
chr1	-	C1orf96	I		227523386	175.65
chr1	-	NUP133	II	227644111	227643668	391.57	3.458
chr1	-	ABCB10	I		227718953	442.89
chr1	-	TTC13	I		229108618	228.98
chr1	-	C1orf131	II	229426274	229426135	157.42	2.973
chr1	-	CR604521	I		229566128	147.29
chr1	-	EGLN1	I		229568280	43.05
chr1	-	TARBP1	I		232593755	97.35
chr1	-	IRF2BP2	II	232809118	232808134	1178.78	1.128
chr1	-	TOMM20	II	233341533	233339285	1945.87	0.835
chr1	-	RBM34	I		233361586	990.01
chr1	-	ARID4B	III	233450234	233396842	418.17	0.955
chr1	-	LYST	III-S		234101887	19.05
chr1	-	CR596670	I		234445985	34.13
chr1	-	ERO1LB	I		234448164	16.1
chr1	-	HEATR1	I		234780590	520.03
chr1	-	OPN3	I		239823538	655.52
chr1	-	CHML	I		239858787	234.33
chr1	-	CEP170	III-S		241415469	27.41
chr1	-	AKT3	I		241729650	37.53
chr1	-	BC019085	I		241731690	55.12
chr1	-	ADSS	II	242638774	242638420	424.42	1.91
chr1	-	AK054764	I		243070565	272.79
chr1	-	HNRNPU	II	243084059	243083586	5160.19	2.806
chr1	-	SMYD3	I		243979273	131.35
chr1	-	TFB2M	I		244770488	36.83
chr1	-	AHCTF1	III-S		245072621	36.25
chr1	-	ZNF124	I		245384915	62.08
chr2	+	ACP1	II	267507	268278	774.52	0.215
chr2	+	TTC15	I		3462342	296.35
chr2	+	AB209386	I		3606383	21097.3
chr2	+	RSAD2	II	6954905	6955820	56.05	0.845
chr2	+	RNF144A	II	7101675	7101758	72.51	1.115
chr2	+	ID2	II	8741897	8742032	210.32	3.471
chr2	+	CPSF3	I		9530678	1079.06
chr2	+	IAH1	I		9546045	609.77
chr2	+	TAF1B	I		9991861	35.58
chr2	+	RRM2	II	10187376	10187543	928.54	0.54
chr2	+	C2orf48	III	10212872	10268581	70.04	3.963
chr2	+	HPCAL1	I		10485185	76.5
chr2	+	PQLC3	I		11236431	106.92
chr2	+	LPIN1	I		11884973	190.66
chr2	+	DDX1	I		15688675	302.05
chr2	+	RHOB	I		20512588	15.64
chr2	+	KIAA1921	I		23784977	29.48
chr2	+	LOC388931	III-S		24095107	33.44
chr2	+	FKBP1B	I		24140052	30.18
chr2	+	BC029459	I		24246010	36.28
chr2	+	CENPO	I		24896281	48.87
chr2	+	EFR3B	I		25235507	79.01
chr2	+	RAB10	II	26211480	26211755	245.08	1.741
chr2	+	HADHB	II	26366469	26366836	719.69	2.519
chr2	+	SELI	I		26472253	148.91
chr2	+	TMEM214	I		27118065	1279.78
chr2	+	AGBL5	III	27135905	27146985	130.94	0.438
chr2	+	KHK	I		27176340	24.16
chr2	+	C2orf28	I		27293529	3553.26
chr2	+	CAD	I		27320157	620.39
chr2	+	NRBP1	I		27518626	453.74
chr2	+	KRTCAP3	I		27520667	47.86
chr2	+	GPN1	I		27727215	1066.98
chr2	+	SLC4A1AP	III	27761648	27771335	116.12	2.949
chr2	+	MRPL33	I		27856103	510.28
chr2	+	BRE	II	28415154	28415269	161.74	5.397
chr2	+	PPP1CB	II	28877406	28879303	1094.08	0.366
chr2	+	WDR43	II	29023366	29024584	529.22	4.068
chr2	+	CLIP4	III	29251077	29260176	329.41	6.591
chr2	+	YPEL5	II	30235920	30236902	423.42	0.855
chr2	+	LBH	I		30336397	276.95
chr2	+	LCLAT1	I		30720594	145.35
chr2	+	EHD3	I		31344763	44.38
chr2	+	SPAST	I		32236209	122.84
chr2	+	YIPF4	I		32384460	160.61
chr2	+	BIRC6	II	32697166	32697447	264.57	0.898
chr2	+	TTC27	I		32899619	433.73
chr2	+	CRIM1	I		36631680	61.5
chr2	+	CCDC75	I		37177021	32.63
chr2	+	C2orf56	I		37329805	76.48
chr2	+	QPCT	I		37453968	13.12
chr2	+	GEMIN6	I		38862608	216.47
chr2	+	MOPT	I		38963293	82.52
chr2	+	EML4	II	42411386	42413190	602.07	9.63
chr2	+	MTA3	III	42789854	42790186	472.52	0.105
chr2	+	DYNC2LI1	I		43890645	110.6
chr2	+	PPM1B	III	44312109	44314705	276.98	0.759
chr2	+	C2orf34	I		44853233	46.46
chr2	+	RHOQ	II	46662951	46663757	384.29	2.385
chr2	+	CRIPT	II	46704983	46705512	69.9	0.388
chr2	+	SOCS5	I		46843308	33.9
chr2	+	MSH2	I		47563864	555.45
chr2	+	MSH6	I		47887595	1079.83
chr2	+	FOXN2	I		48459937	461.61
chr2	+	KLRAQ1	I		48596028	82.12
chr2	+	C2orf30	II	53898792	53899436	200.92	4.034
chr2	+	SPTBN1	I		54750315	4003.6
chr2	+	RPS27A	I		55316245	14624.9
chr2	+	CCDC104	I		55625717	264.12
chr2	+	VRK2	I		58240507	135.94
chr2	+	PAPOLG	I		60879107	101.48
chr2	+	PEX13	II	61129562	61129895	93.13	0.403
chr2	+	AHSA2	II	61267445	61267556	661.42	1.44
chr2	+	COMMD1	I		62216697	270.04
chr2	+	B3GNT2	I		62305368	558.96
chr2	+	EHBP1	I		63127122	64.22
chr2	+	MDH1	I		63687832	770.69
chr2	+	UGP2	I		63972196	265.26
chr2	+	CR605149	I		64333420	123.01
chr2	+	AFTPH	I		64673640	57.46
chr2	+	SLC1A4	II	65103483	65104501	529.42	0.87
chr2	+	CEP68	I		65167641	48.47
chr2	+	ACTR2	I		65351889	2590.88
chr2	+	ETAA1	II	67490828	67491039	157.17	3.059
chr2	+	PNO1	II	68256300	68256336	102.13	1.979
chr2	+	PLEK	I		68478088	2579.38
chr2	+	ANXA4	II	69906278	69906415	399.94	1.976
chr2	+	SNRNP27	I		69985306	193.39
chr2	+	MXD1	II	70021280	70023578	86.28	0.906
chr2	+	PCYOX1	I		70361820	39.17
chr2	+	MPHOSPH10	I		71230739	334.46
chr2	+	SPR	I		72972795	79.82
chr2	+	EMX1	I		73014983	67.12
chr2	+	SMYD5	I		73307856	147.95
chr2	+	CCT7	I		73333640	1899.33
chr2	+	ALMS1	II	73690351	73690549	181.22	0.437
chr2	+	STAMBP	I		73943518	256.58
chr2	+	DGUOK	I		74039580	1872.74
chr2	+	TET3	I		74188808	322.15
chr2	+	MTHFD2	I		74295919	2094.97
chr2	+	WDR54	I		74506389	285.09
chr2	+	INO80B	I		74538579	223.18
chr2	+	WBP1	I		74541518	435.3
chr2	+	TTC31	I		74575192	422.72
chr2	+	HTRA2	II	74613635	74613953	131.64	1.614
chr2	+	DOK1	I		74638181	796.89
chr2	+	HK2	I		74973987	207.46
chr2	+	POLE4	I		75050366	469.4
chr2	+	MRPL19	II	75736364	75742839	598.85	1.213
chr2	+	CTNNA2	I		80729415	20.71
chr2	+	TMSB10	I		84987305	14966.2
chr2	+	KCMF1	I		85134404	641.95
chr2	+	ELMOD3	I		85472380	138.79
chr2	+	MAT2A	I		85625912	1219.09
chr2	+	VAMP8	I		85662664	508.95
chr2	+	VAMP5	I		85674023	202.94
chr2	+	RNF181	I		85678213	1641.91
chr2	+	USP39	I		85729915	1863.34
chr2	+	PTCD3	I		86218820	1580.52
chr2	+	MRPL35	I		86291455	141.83
chr2	+	JMJD1A	I		86573349	209.76
chr2	+	RMND5A	III	86854835	86858440	152.49	0.327
chr2	+	RPIA	I		88831560	2221.68
chr2	+	abParts	III-S		88967031	29.42
chr2	+	TEKT4	I		94906298	18.69
chr2	+	MAL	I		95083462	63.01
chr2	+	FAHD2A	I		95442605	298
chr2	+	CIAO1	II	96301023	96301107	273.4	0.188
chr2	+	ITPRIPL1	I		96357801	25.97
chr2	+	NCAPH	I		96403304	81.18
chr2	+	ARID5A	I		96582097	933.44
chr2	+	CNNM4	I		96841335	61.98
chr2	+	CNNM3	II	96863037	96864657	297.87	1.231
chr2	+	COX5B	I		97631086	3158.79
chr2	+	BC039374	I		97685960	45.17
chr2	+	UNC50	II	98601294	98601407	84.78	1.843
chr2	+	EIF5B	III	99352374	99382669	1622.16	2.204
chr2	+	PDCL3	I		100559626	93.92
chr2	+	CR595074	I		100989003	157.52
chr2	+	RPL31	I		100989312	25617.6
chr2	+	C2orf29	I		101253208	2100.13
chr2	+	MAP4K4	II	101874389	101875696	122.5	0.164
chr2	+	IL1R1	I		102162758	67.41
chr2	+	IL18R1	III-S		102373467	14.51
chr2	+	MRPS9	I		105082843	523.35
chr2	+	C2orf49	I		105328413	279.74
chr2	+	NCK2	I		105877158	179.35
chr2	+	GCC2	III	108458514	108468594	245.65	0.976
chr2	+	BC022365	II	108669688	108670132	235.57	6.067
chr2	+	RANBP2	I		108766992	1243.23
chr2	+	ANKRD57	I		109733854	36.6
chr2	+	ZC3H6	II	112809542	112814105	61.83	0.437
chr2	+	BX649144	I		113006452	196.64
chr2	+	POLR1B	II	113050343	113051198	235.05	0.49
chr2	+	CHCHD5	I		113063088	134.9
chr2	+	SLC20A1	I		113137869	370.79
chr2	+	DKFZp686E10196	III	113714872	113741055	162.3	0
chr2	+	RABL2A	I		114117444	66.14
chr2	+	ACTR3	II	114432302	114432637	2818.12	1.198
chr2	+	DDX18	III	118291779	118305096	1658.08	0.586
chr2	+	INSIG2	I		118584072	78.39
chr2	+	STEAP3	I		119739695	86.29
chr2	+	DBI	I		119846586	8726.2
chr2	+	PTPN4	I		120451503	28.05
chr2	+	EPB41L5	I		120653164	56.66
chr2	+	RALB	I		120768755	366.54
chr2	+	TSN	II	122241337	122241893	1841	0.243
chr2	+	GYPC	I		127170712	1025.55
chr2	+	SFT2D3	I		128177876	47.07
chr2	+	UGCGL1	II	128663855	128663990	120.69	0.268
chr2	+	FAM128B	I		130664763	2155.98
chr2	+	IMP4	I		130820667	564.14
chr2	+	PTPN18	I		130848613	118.28
chr2	+	PLEKHB2	II	131620932	131623887	545.7	5.36
chr2	+	CCDC74A	I		132007707	335.08
chr2	+	BC041917	I		134928661	1162.09
chr2	+	CCNT2	I		135430878	33.06
chr2	+	RAB3GAP1	III-S		135644328	262.18
chr2	+	R3HDM1	I		136199308	394.76
chr2	+	UBXN4	III-S		136246494	326.14
chr2	+	SPOPL	II	139044426	139047270	165.64	1.189
chr2	+	KYNU	I		143516345	206.24
chr2	+	ARHGAP15	I		144242390	410.41
chr2	+	MBD5	III-S		148820589	15.66
chr2	+	EPC2	I		149261608	40.06
chr2	+	LYPD6B	I		149780017	153.32
chr2	+	RIF1	I		152040577	38.16
chr2	+	BC072675	II	152041121	152042099	104.37	2.239
chr2	+	ARL6IP6	III	153284628	153325522	81.1	1.04
chr2	+	GPD2	II	157150912	157151160	402.27	0.286
chr2	+	PKP4	I		159246184	114.11
chr2	+	2012-03-07	I		160333329	859.79
chr2	+	TANK	III	161769736	161800928	384.51	5.608
chr2	+	AK027541	I		161812471	61.07
chr2	+	PSMD14	III	161873361	161976175	179.17	11.897
chr2	+	GCA	II	162925182	162925876	441.07	0.312
chr2	+	LASS6	I		169335016	64.26
chr2	+	PPIG	III	170179485	170202499	346.16	2.189
chr2	+	PHOSPHO2	I		170266462	23.85
chr2	+	SSB	III	170375172	170375999	914.64	2.173
chr2	+	UBR3	I		170648873	122.68
chr2	+	MYO3B	III-S		171166507	196.27
chr2	+	GORASP2	II	171531356	171531677	1060.9	0.601
chr2	+	C2orf37	I		172049806	431.12
chr2	+	CYBRD1	I		172122883	160.39
chr2	+	DYNC1I2	III	172257539	172313167	438.29	0.824
chr2	+	HAT1	I		172556784	325.03
chr2	+	PDK1	I		173169010	14.37
chr2	+	ZAK	I		173800117	70.38
chr2	+	CDCA7	I		173941876	162.48
chr2	+	SCRN3	I		175001185	30.76
chr2	+	MTX2	II	176910820	176910908	205.02	0.457
chr2	+	HNRNPA3	I		177792750	6732.88
chr2	+	AGPS	II	178115027	178116807	412.66	1.048
chr2	+	RBM45	I		178702626	162.75
chr2	+	PLEKHA3	II	179077661	179078032	114.83	0.432
chr2	+	UBE2E3	I		181636395	394.19
chr2	+	IA4	III-S		182090759	15.58
chr2	+	ITGA4	II	182109754	182110097	159.9	3.293
chr2	+	SSFA2	III-S		182467665	31.3
chr2	+	DNAJC10	II	183350346	183351481	330.13	1.673
chr2	+	NUP35	I		183734652	72.94
chr2	+	ZNF804A	I		185512457	31.93
chr2	+	ZC3H15	I		187082330	507.67
chr2	+	ITGAV	I		187253869	58.73
chr2	+	ASNSD1	III	190239371	190243801	161.5	0.698
chr2	+	PMS1	III	190380023	190450598	276.68	5.006
chr2	+	MGC13057	I		190774091	18.15
chr2	+	INPP1	I		190944552	232.16
chr2	+	MFSD6	II	191075046	191075282	136.03	0.811
chr2	+	NAB1	II	191263899	191265736	169.27	inf
chr2	+	GLS	III-S		191508259	990.62
chr2	+	OBFC2A	I		192259907	85.91
chr2	+	SLC39A10	I		196310666	56.11
chr2	+	CCDC150	I		197305766	132.71
chr2	+	COQ10B	I		198048097	402.6
chr2	+	HSPE1	II	198076351	198076417	3350.34	0.124
chr2	+	MARS2	I		198281358	60.42
chr2	+	C2orf69	I		200501237	84.53
chr2	+	C2orf47	II	200536950	200537084	83.8	1.292
chr2	+	LOC26010	III	200989396	201051497	120.6	11.372
chr2	+	SGOL2	III	201144812	201156749	254.94	1.014
chr2	+	BZW1	I		201396804	1690.78
chr2	+	NIF3L1	I		201476894	153.34
chr2	+	NDUFB3	II	201658587	201658716	563.91	4.79
chr2	+	CFLAR	III	201692147	201714564	1095.15	1.155
chr2	+	CASP10	III	201773696	201793048	83.73	1.408
chr2	+	CASP8	I		201860675	42.62
chr2	+	STRADB	II	202053689	202053813	193.51	4.642
chr2	+	NOP58	I		202876628	1914.83
chr2	+	BMPR2	I		203140715	108.83
chr2	+	FAM117B	I		203342724	26.34
chr2	+	ALS2CR17	III-S		203798159	35.4
chr2	+	EEF1B2	I		206735895	7183.41
chr2	+	FASTKD2	II	207364790	207364848	247.87	0.931
chr2	+	CREB1	III	208103789	208170113	170.77	1.933
chr2	+	PIP5K3	I		208931714	95.8
chr2	+	RPE	III	210592905	210594537	235.14	2.395
chr2	+	AK093026	I		210617479	29.63
chr2	+	SPAG16	I		213890394	60.86
chr2	+	ATIC	I		215922731	1330.59
chr2	+	XRCC5	II	216778396	216779248	5524.62	0.342
chr2	+	SMARCAL1	I		217056017	128.02
chr2	+	RPL37A	I		217074431	37171.1
chr2	+	FLJ46536	I		218663550	80.81
chr2	+	ARPC2	I		218827315	773.98
chr2	+	PNKD	III	218845907	218919752	482.57	0.149
chr2	+	CTDSP1	I		218978907	485.48
chr2	+	RQCD1	III-S		219166812	29.83
chr2	+	BCS1L	I		219236409	174.08
chr2	+	TTLL4	I		219327653	367.2
chr2	+	CYP27A1	I		219388254	85.48
chr2	+	WNT6	I		219447198	15.32
chr2	+	WNT10A	I		219466892	190.16
chr2	+	FAM134A	II	219756456	219756689	331.58	0.576
chr2	+	ZFAND2B	I		219782606	75.39
chr2	+	ANKZF1	I		219809614	772.63
chr2	+	BC007381	I		219823303	22.86
chr2	+	DNAJB2	I		219859860	255.77
chr2	+	GMPPA	I		220079954	700.2
chr2	+	STK11IP	I		220189415	159.06
chr2	+	LOC440934	I		222894617	37.05
chr2	+	ACSL3	I		223515181	238.91
chr2	+	CR604798	I		223517584	116.38
chr2	+	MRPL44	II	224540144	224540666	700.42	2.437
chr2	+	RHBDD1	I		227569491	48.64
chr2	+	AGFG1	II	228128882	228129627	165.92	1.169
chr2	+	BC045581	I		228134176	153.92
chr2	+	SP140	I		230886174	1503.03
chr2	+	SP140L	III	230961688	230976689	359.51	9.388
chr2	+	SP100	II	231043318	231043485	1878.51	0.114
chr2	+	CAB39	I		231394032	629.34
chr2	+	ITM2C	I		231452206	942.55
chr2	+	PSMD1	I		231745715	521.78
chr2	+	ARMC9	I		231918152	86.13
chr2	+	PTMA	I		232286492	12311.6
chr2	+	COPS7B	I		232381676	403.5
chr2	+	FLJ00327	III	232709201	232909930	242.95	13.216
chr2	+	EIF4E2	I		233142163	1117.84
chr2	+	GIGYF2	I		233430790	143.54
chr2	+	INPP5D	I		233781287	827.08
chr2	+	DGKD	I		234045482	1630.84
chr2	+	CXCR7	I		237155739	75.81
chr2	+	COPS8	I		237672073	400.94
chr2	+	LRRFIP1	III	238339295	238353696	1354.25	0.198
chr2	+	RAMP1	I		238485485	54.18
chr2	+	UBE2F	II	238614931	238615030	100.68	0.154
chr2	+	SCLY	III	238665439	238672792	360.29	6.492
chr2	+	ESPNL	I		238706666	39.97
chr2	+	ASB1	II	239020110	239025629	595.04	0.351
chr2	+	DUSP28	II	241149691	241152103	82.11	0.813
chr2	+	RNPEPL1	I		241166814	367.67
chr2	+	PPP1R7	III	241755260	241771112	2172.77	0.966
chr2	+	2012-09-02	II	241940640	241942112	937.4	7.71
chr2	+	FARP2	III	242035227	242082928	346.33	0.174
chr2	+	ATG4B	III	242260716	242261942	440.28	0.172
chr2	+	ING5	II	242314087	242317563	115.12	0.275
chr2	+	pp13479	I		242356897	342.59
chr2	-	SH3YL1	I		208151	137.02
chr2	-	DKFZp586F1318	III-S		246699	16.47
chr2	-	TMEM18	II	659207	657975	103.73	0.793
chr2	-	PXDN	I		1614667	23.92
chr2	-	TSSC1	I		3171749	707.31
chr2	-	ADI1	II	3481232	3481047	304.45	0.214
chr2	-	CR602075	I		3557456	27.78
chr2	-	KIDINS220	I		8786511	134.4
chr2	-	MBOAT2	I		8915700	61.71
chr2	-	ITGB1BP1	I		9464241	1014.17
chr2	-	YWHAQ	II	9641848	9641558	1851.05	1.717
chr2	-	ODC1	I		10497967	2791.45
chr2	-	NOL10	I		10629233	222.26
chr2	-	PDIA6	II	10841438	10840970	2437.6	0.18
chr2	-	E2F6	I		11501953	49.4
chr2	-	SMC6	III	17739910	17709874	258.22	2.03
chr2	-	LAPTM4A	I		20095894	332.59
chr2	-	SDC1	III	20264739	20264041	72.99	1.16
chr2	-	PUM2	II	20313106	20311958	828.37	2.955
chr2	-	HS1BP3	I		20681065	48.2
chr2	-	C2orf43	I		20748300	124.54
chr2	-	SF3B14	I		24143963	2061.73
chr2	-	TP53I3	I		24153809	134.59
chr2	-	ITSN2	I		24279239	243.91
chr2	-	KIAA1256	II	24315472	24315309	414.03	6.064
chr2	-	C2orf79	I		24866638	243.49
chr2	-	ADCY3	I		24895545	402.2
chr2	-	POMC	I		25237293	104.79
chr2	-	DNMT3A	III	25357901	25309351	95.67	4.229
chr2	-	HADHA	II	26267245	26267011	1646.28	0.098
chr2	-	BC015653	I		27146860	3834.15
chr2	-	PREB	I		27207136	486.13
chr2	-	SLC5A6	I		27275961	316.46
chr2	-	UCN	I		27383772	178.89
chr2	-	MPV17	I		27385868	578.49
chr2	-	GTF3C2	II	27402698	27402227	440.81	3.369
chr2	-	ZNF513	I		27453609	101.2
chr2	-	PPM1G	I		27457567	874.36
chr2	-	FTHL3P	I		27468994	13.87
chr2	-	IFT172	I		27520750	73.8
chr2	-	SUPT7L	I		27729440	129.08
chr2	-	RBKS	I		27857858	30.76
chr2	-	TRMT61B	I		28926194	303.73
chr2	-	MEMO1	I		31946400	129.49
chr2	-	DPY30	I		32102479	647.98
chr2	-	FAM98A	I		33662233	1042.56
chr2	-	EIF2AK2	I		37187827	22.66
chr2	-	CEBPZ	III	37292982	37282370	100.42	2.008
chr2	-	PRKD3	II	37333593	37331152	179.55	3.327
chr2	-	CDC42EP3	II	37725807	37725485	310.59	0.262
chr2	-	CYP1B1	I		38148257	57.98
chr2	-	SFRS7	I		38825540	1892
chr2	-	SOS1	II	39065376	39062203	148.27	1.644
chr2	-	MAP4K3	I		39329923	37.01
chr2	-	THUMPD2	I		39816951	276.78
chr2	-	COX7A2L	II	42431778	42431151	991.97	7.518
chr2	-	OXER1	I		42843144	112.95
chr2	-	HAAO	I		42847734	153.19
chr2	-	ZFP36L2	I		43303047	161.67
chr2	-	THADA	I		43311495	236.79
chr2	-	LRPPRC	II	43969142	43968916	3423.85	0.661
chr2	-	PREPL	III	44401472	44399407	307.26	7.943
chr2	-	SRBD1	II	45469419	45469324	147.82	1.788
chr2	-	ATP6V1E2	I		46592492	47.61
chr2	-	PIGF	I		46661929	223.94
chr2	-	MCFD2	II	46985880	46982521	152.5	1.216
chr2	-	FBXO11	I		47893494	40.52
chr2	-	ASB3	II	53750799	53750622	261.83	3.804
chr2	-	PSME4	II	53945511	53944712	285.97	0.418
chr2	-	RTN4	I		55052834	389.29
chr2	-	C2orf63	I		55256288	32.08
chr2	-	MTIF2	I		55317262	155.59
chr2	-	CCDC88A	III	55408931	55368484	399.93	0.945
chr2	-	SMEK2	III-S		55644952	72.01
chr2	-	PNPT1	II	55716747	55714706	199.94	4.846
chr2	-	FANCL	I		58239887	453.12
chr2	-	BCL11A	III	60537834	60532798	210.78	5.574
chr2	-	XPO1	II	61559344	61558574	1190.68	4.21
chr2	-	CCT4	II	61949143	61949070	1065.28	0.685
chr2	-	VPS54	I		63973540	76.7
chr2	-	PELI1	I		64173496	194.1
chr2	-	SERTAD2	I		64712260	164.68
chr2	-	RAB1A	II	65168518	65167493	509.95	0.166
chr2	-	SPRED2	I		65391490	57.2
chr2	-	C1D	I		68122842	415.4
chr2	-	DKFZp434B156	III	68210499	68210442	107.35	0.712
chr2	-	WDR92	I		68211271	96.63
chr2	-	PPP3R1	I		68259493	71.54
chr2	-	GFPT1	II	69406010	69405911	382.17	4.103
chr2	-	NFU1	I		69476765	381.09
chr2	-	AAK1	I		69538634	160.39
chr2	-	AK125871	I		69870188	47.05
chr2	-	CR597184	I		70129324	131.67
chr2	-	C2orf42	I		70230523	311.1
chr2	-	TIA1	II	70290842	70290087	913.37	0.197
chr2	-	SNRPG	II	70362145	70362003	893.41	0.405
chr2	-	FAM136A	II	70377875	70376613	1061.76	2.941
chr2	-	PAIP2B	I		71268946	28.75
chr2	-	SFXN5	I		73022674	38.7
chr2	-	C2orf7	I		73308646	94.41
chr2	-	FBXO41	I		73335326	354.25
chr2	-	TPRKB	I		73810524	286.53
chr2	-	DUSP11	I		73842850	620.89
chr2	-	BOLA3	I		74216052	294.84
chr2	-	KIAA0184	I		74234174	589.29
chr2	-	MOBKL1B	II	74236901	74236720	966.46	5.625
chr2	-	DCTN1	I		74441794	975.14
chr2	-	RTKN	I		74506519	158.46
chr2	-	GCS1	I		74541705	263.83
chr2	-	MRPL53	I		74552624	922.28
chr2	-	PCGF1	I		74585679	101.57
chr2	-	AUP1	I		74607289	4393.68
chr2	-	C2orf3	III	75782432	75745069	139.28	7.905
chr2	-	SUCLG1	I		84504165	1438.75
chr2	-	TGOLN2	I		85398663	601.37
chr2	-	RETSAT	I		85422733	235.24
chr2	-	CAPG	I		85475398	614.01
chr2	-	GGCX	III-S		85639360	91.83
chr2	-	TMEM150	I		85679182	34.29
chr2	-	C2orf68	II	85688923	85687290	589.72	0.807
chr2	-	POLR1A	I		86106964	284.21
chr2	-	IMMT	I		86224574	807.28
chr2	-	RNF103	I		86684034	109.92
chr2	-	KRCC1	I		88107840	31.56
chr2	-	EIF2AK3	I		88637376	465.3
chr2	-	AK128638	I		88937795	19593.9
chr2	-	MRPS5	I		95116680	1373.84
chr2	-	AL832439	III-S		95849233	31.25
chr2	-	DUSP2	I		96172634	511.19
chr2	-	STARD7	III	96237480	96214335	79.59	0.552
chr2	-	TMEM127	II	96280378	96280041	347.25	1.56
chr2	-	SNRNP200	I		96304202	1784.18
chr2	-	LINCR	I		96527112	96.04
chr2	-	KIAA1310	I		96622635	82.47
chr2	-	LMAN2L	I		96735396	50.52
chr2	-	ANKRD23	I		96867380	28.63
chr2	-	SEMA4C	I		96889206	208.65
chr2	-	FAHD2B	I		97113048	243.31
chr2	-	ACTR1B	I		97638863	552.62
chr2	-	TMEM131	I		97739234	251.48
chr2	-	TSGA10	III-S		99131160	29.72
chr2	-	MITD1	I		99152160	1021.81
chr2	-	TXNDC9	I		99301921	105.92
chr2	-	REV1	III	99421461	99383840	123.32	1.833
chr2	-	AFF3	III	100120470	99530150	87.83	0.504
chr2	-	CHST10	I		100374756	103.13
chr2	-	TBC1D8	I		100990123	52.9
chr2	-	RNF149	I		101259432	348.1
chr2	-	LOC644617	II	105247346	105247304	484.76	0.662
chr2	-	FHL2	I		105343717	43.74
chr2	-	2012-09-10	III	109661025	109657852	203.51	2.363
chr2	-	BC064430	I		110326395	158.81
chr2	-	BUB1	I		111111883	711.04
chr2	-	ANAPC1	I		112243113	263.66
chr2	-	ZC3H8	II	112690000	112689924	88.29	0.486
chr2	-	AK124342	III-S		113119080	19.23
chr2	-	CKAP2L	I		113211917	272.2
chr2	-	IL1A	I		113247977	13.87
chr2	-	PAX8	I		113691411	24.64
chr2	-	SLC35F5	I		114188401	44.23
chr2	-	CCDC93	II	118394043	118389619	216.56	5.278
chr2	-	C2orf76	III-S		119838560	40.13
chr2	-	AK021716	I		120691526	162.14
chr2	-	MKI67IP	II	122201723	122201091	945.05	0.829
chr2	-	BIN1	I		127522078	72.52
chr2	-	ERCC3	I		127731336	447.98
chr2	-	IWS1	I		127954858	427.13
chr2	-	LIMS2	I		128112473	34.19
chr2	-	WDR33	III	128209465	128179971	234.95	3.696
chr2	-	BC031919	I		128317597	103.22
chr2	-	POLR2D	I		128320712	40.03
chr2	-	SAP130	I		128415267	315.99
chr2	-	HS6ST1	I		128739525	117.7
chr2	-	CCDC115	II	130812345	130812290	266.12	7.765
chr2	-	FAM168B	I		131521920	676.51
chr2	-	FAM128A	I		131958017	1200.65
chr2	-	MCM6	I		136314486	1002.13
chr2	-	DARS	I		136380724	879.03
chr2	-	CXCR4	I		136588390	488.23
chr2	-	ORC4L	I		148408754	33.49
chr2	-	AK055257	II	148409434	148409303	330.74	2.026
chr2	-	MMADHC	II	150134647	150134399	744	6.032
chr2	-	RND3	I		151032967	55.24
chr2	-	NMI	I		151835231	752.13
chr2	-	ARL5A	II	152367277	152365747	179.03	1.076
chr2	-	STAM2	I		152681562	40.59
chr2	-	PRPF40A	II	153220790	153220089	1798.87	9.125
chr2	-	AK128708	I		156906214	32.79
chr2	-	CYTIP	II	157980076	157979782	518.23	0.299
chr2	-	WDSUB1	I		159800558	45.37
chr2	-	BAZ2B	III	159969605	159963593	223.73	2.736
chr2	-	DPP4	I		162557003	71.57
chr2	-	IFIH1	I		162831837	986.71
chr2	-	GRB14	III-S		165138273	27.88
chr2	-	TTC21B	I		166439145	39.5
chr2	-	SPC25	II	169436145	169435652	854.52	0.128
chr2	-	METTL5	I		170376516	210.59
chr2	-	DC3	III-S		170385836	30.57
chr2	-	TLK1	II	171558177	171556816	244.38	3.673
chr2	-	METTL8	II	171888544	171884457	265.18	0.764
chr2	-	SLC25A12	II	172349588	172349127	104.15	0.903
chr2	-	SP3	I		174481507	1064.37
chr2	-	OLA1	I		174647982	1025.55
chr2	-	CIR	III	174953631	174921130	468.1	0.906
chr2	-	WIPF1	III	175135155	175132549	1987.28	1.364
chr2	-	AF283776	I		175645234	536.93
chr2	-	ATF2	I		175647254	42.02
chr2	-	ATP5G3	I		175751120	4623.89
chr2	-	NFE2L2	I		177803285	276.57
chr2	-	DKFZp451M2119	III	177918547	177918518	650.64	0.333
chr2	-	AX747806	II	179004751	179004518	320.71	1.731
chr2	-	FKBP7	I		179038574	38.31
chr2	-	CWC22	III	180518190	180517849	196.42	3.827
chr2	-	NCKAP1	I		183497861	52.84
chr2	-	OSGEPL1	I		190319631	23.5
chr2	-	ORMDL1	I		190344283	1037.04
chr2	-	HIBCH	II	190777881	190777606	245.58	1.154
chr2	-	STAT1	II	191542239	191542122	1829.1	0.482
chr2	-	STAT4	I		191602548	47.33
chr2	-	HECW2	I		196772222	525.9
chr2	-	GTF3C3	II	197337426	197337350	110.1	1.232
chr2	-	ANKRD44	III-S		197559633	703.45
chr2	-	SF3B1	I		197964945	1122.55
chr2	-	HSPD1	I		198059556	4755.64
chr2	-	C2orf60	I		200505860	30.54
chr2	-	CLK1	I		201426051	602.91
chr2	-	PPIL3	I		201444114	33.4
chr2	-	ORC2L	II	201483449	201483140	363.42	0.598
chr2	-	AK095236	I		201546693	136.82
chr2	-	TRAK2	II	201952819	201950177	161.75	7.86
chr2	-	ALS2CR4	I		202196771	85.43
chr2	-	ALS2	I		202273522	37.72
chr2	-	SUMO1	II	202779569	202779452	729.97	2.515
chr2	-	WDR12	I		203453575	360.88
chr2	-	INO80D	I		206566691	249.99
chr2	-	NDUFS1	I		206696879	188.19
chr2	-	FAM119A	II	208185781	208185715	168.21	1.195
chr2	-	IDH1	I		208809199	455.77
chr2	-	C2orf67	I		210594394	18.09
chr2	-	LANCL1	I		211004221	230.56
chr2	-	ABCA12	II	215505274	215504512	45.08	0.806
chr2	-	PECR	I		216612072	71.12
chr2	-	IL8RBP	I		218632129	16.91
chr2	-	AAMP	I		218837097	471.32
chr2	-	TMBIM1	I		218847168	63.09
chr2	-	BC038211	I		218939633	40.41
chr2	-	USP37	I		219023218	226.53
chr2	-	ZNF142	II	219211116	219210886	87.76	0.666
chr2	-	RNF25	I		219236843	206.17
chr2	-	NHEJ1	I		219648937	63.07
chr2	-	C2orf24	I		219744864	584.31
chr2	-	ABCB6	I		219782738	245.4
chr2	-	ATG9A	I		219792349	216.2
chr2	-	TUBA4A	II	219823300	219823248	1437.75	4.463
chr2	-	DNPEP	III	219947162	219947019	598.55	0.43
chr2	-	CHPF	III	220114426	220111921	177.81	11.436
chr2	-	FARSB	I		223144708	1276.81
chr2	-	AP1S3	I		224328292	63.65
chr2	-	WDFY1	I		224448310	745.59
chr2	-	DOCK10	III-S		225466305	44.37
chr2	-	COL4A4	I		227575673	18.99
chr2	-	TRIP12	I		230340174	1934.29
chr2	-	SP110	III	230782894	230758958	1341.29	1.555
chr2	-	GPR55	I		231480288	133.47
chr2	-	NCL	II	232027863	232027706	6760.32	0.876
chr2	-	PDE6D	I		232305388	153.91
chr2	-	TIGD1	I		233121023	100.52
chr2	-	USP40	I		234048912	301.69
chr2	-	HJURP	I		234410768	770.83
chr2	-	ARL4C	I		235066428	50.19
chr2	-	Hes6	I		238811649	44.76
chr2	-	PER2	I		238817419	97.33
chr2	-	AK057376	II	239104532	239103162	104.62	4.11
chr2	-	HDAC4	I		239634807	17.28
chr2	-	NDUFA10	I		240548831	2398.69
chr2	-	MYEOV2	III-S		240718919	639.54
chr2	-	ANKMY1	III	241110029	241067512	256.31	0.793
chr2	-	MTERFD2	III	241683656	241675895	315.47	0.145
chr2	-	PASK	I		241694385	1577.19
chr2	-	HDLBP	III	241844277	241817304	1181.97	14.767
chr2	-	CR936874	I		242083188	77.84
chr2	-	THAP4	I		242172514	696.14
chr2	-	AK126180	I		242263839	320.97
chr2	-	PDCD1	I		242440711	33.27
chr3	+	CALL	I		263798	16.71
chr3	+	CHL1	III	275224	423529	137.56	1.264
chr3	+	TRNT1	I		3165643	67.78
chr3	+	SETMAR	I		4333948	97.08
chr3	+	BHLHE40	I		5001858	408.25
chr3	+	ARL8B	II	5196263	5197430	589.16	1.621
chr3	+	EDEM1	I		5236643	1380.26
chr3	+	LMCD1	I		8584805	51.58
chr3	+	THUMPD3	II	9401554	9402386	443.91	1.869
chr3	+	OGG1	III	9774087	9783337	124.26	0.57
chr3	+	ARPC4	I		9823781	7953.7
chr3	+	TTLL3	I		9853037	49.95
chr3	+	CRELD1	III	9952940	9961711	95.72	1.292
chr3	+	FANCD2	I		10118614	536.4
chr3	+	C3orf10	I		10143601	1555.43
chr3	+	VHL	II	10167498	10167548	64.44	0.742
chr3	+	TATDN2	II	10296280	10297900	449.76	3.785
chr3	+	ATG7	I		11571556	64.87
chr3	+	MKRN2	II	12599869	12600208	109.63	0.952
chr3	+	CAND2	I		12851301	25.89
chr3	+	TMEM43	I		14160180	115.83
chr3	+	LSM3	I		14214847	1843.38
chr3	+	SLC6A6	II	14501805	14505859	189.98	3.592
chr3	+	C3orf19	III	14686592	14687713	121.35	3.637
chr3	+	NR2C2	I		15065782	55.11
chr3	+	CAPN7	I		15268813	162.67
chr3	+	EAF1	I		15459123	275.88
chr3	+	OXNAD1	I		16320112	114.54
chr3	+	PLCL2	I		17107094	471.24
chr3	+	RAB5A	III-S		19968549	17.34
chr3	+	KAT2B	I		20170898	42.5
chr3	+	UBE2E2	II	23606453	23607074	360.91	6.032
chr3	+	UBE2E1	I		23907799	1060.98
chr3	+	RPL15	II	23936046	23936282	29732.1	0.121
chr3	+	OXSM	I		25811028	201.12
chr3	+	CMC1	I		28336265	292.59
chr3	+	CMTM7	I		32471333	101.95
chr3	+	CNOT10	I		32790208	363.95
chr3	+	PDCD6IP	II	33883501	33886198	409.04	0.42
chr3	+	GOLGA4	III	37343866	37383240	106.6	6.959
chr3	+	MYD88	I		38159514	299.61
chr3	+	WDR48	I		39111820	32.96
chr3	+	KIAA1449	I		39113158	192.31
chr3	+	TTC21A	I		39155394	52.04
chr3	+	SLC25A38	I		39413618	339.3
chr3	+	RPSA	I		39428929	17869
chr3	+	EIF1B	I		40328813	63.43
chr3	+	RPL14	I		40478770	19533.4
chr3	+	ZNF621	I		40556047	75.57
chr3	+	CTNNB1	I		41256938	1188.53
chr3	+	TRAK1	II	42241620	42242269	425.13	1.343
chr3	+	SS18L2	I		42611486	913.27
chr3	+	SNRK	I		43367631	83.89
chr3	+	ABHD5	I		43735295	52.48
chr3	+	DQ592230	II	44136742	44138696	59.06	0
chr3	+	C3orf23	III	44376297	44425941	87.13	1.078
chr3	+	ZNF197	III-S		44658788	28
chr3	+	ZNF35	I		44677281	48.58
chr3	+	KIF15	III	44868746	44869750	293.82	2.759
chr3	+	TMEM42	I		44882156	163.04
chr3	+	EXOSC7	I		45027967	1407.06
chr3	+	LARS2	I		45565332	154.33
chr3	+	LIMD1	I		45697757	720.95
chr3	+	SACM1L	I		45761904	460.1
chr3	+	AK096853	III-S		47186448	15.57
chr3	+	PTPN23	I		47429929	158.97
chr3	+	DHX30	I		47866686	942.33
chr3	+	FKSG52	I		48137332	38.53
chr3	+	CAMP	I		48241980	35.96
chr3	+	ZNF589	I		48287481	559.05
chr3	+	CCDC72	I		48460448	401.97
chr3	+	ATRIP	I		48482057	119.06
chr3	+	TREX1	I		48484045	653.02
chr3	+	Ari2	III-S		48941105	49.56
chr3	+	P4HTM	I		49019551	373.22
chr3	+	C3orf60	I		49035724	1447.57
chr3	+	TCTA	I		49428912	753.33
chr3	+	DAG1	I		49548050	135.87
chr3	+	APEH	I		49695939	586.09
chr3	+	RNF123	I		49733965	311.75
chr3	+	C3orf54	I		49817465	24.99
chr3	+	RBM6	I		50089685	1134.68
chr3	+	RBM5	I		50131394	495.8
chr3	+	HEMK1	I		50593105	90.96
chr3	+	MAPKAPK3	II	50660602	50661726	540.78	1.732
chr3	+	ARMET	I		51401808	2311.55
chr3	+	RBM15B	I		51406866	880
chr3	+	TEX264	I		51713372	574.04
chr3	+	PARP3	I		51957918	304.88
chr3	+	ABHD14A	I		51990246	114.21
chr3	+	ACY1	I		51998251	162.11
chr3	+	PPM1M	I		52259651	489.49
chr3	+	GLYCTK1	I		52302526	112.43
chr3	+	PHF7	III	52426810	52432696	115.77	0.465
chr3	+	LOC440957	I		52549581	416.71
chr3	+	SPCS1	I		52717222	1706.27
chr3	+	PRKCD	II	53201595	53201771	134.23	0.418
chr3	+	IL17RB	II	53874525	53874860	129.16	0.925
chr3	+	CCDC66	I		56630826	28.17
chr3	+	APPL1	I		57282522	748.38
chr3	+	PDE12	I		57522718	41.03
chr3	+	SLMAP	III	57795307	57889934	101.36	2.42
chr3	+	FLNB	II	58131547	58133015	336.85	0.161
chr3	+	ABHD6	I		58255499	86.23
chr3	+	PXK	III-S		58370381	36.72
chr3	+	C3orf14	I		62294358	84.85
chr3	+	SLC25A26	I		66511193	106.6
chr3	+	KBTBD8	I		67144320	175.67
chr3	+	ARL6IP5	II	69237239	69237907	744.66	1.872
chr3	+	CHMP2B	II	87386062	87387337	367.91	4.213
chr3	+	ZNF654	II	88275349	88276498	127.86	2.859
chr3	+	NSUN3	II	95328222	95328320	86.03	2.333
chr3	+	C3orf26	I		101380136	350.83
chr3	+	NIT2	I		101556884	1662.2
chr3	+	TMEM45A	I		101778976	131.71
chr3	+	GPR128	I		101896956	33.24
chr3	+	TFG	I		101950497	1294.13
chr3	+	RG9MTD1	I		102767618	32.47
chr3	+	PCNP	II	102794446	102795969	1006.91	5.052
chr3	+	CR598311	I		102879121	29.27
chr3	+	FAM55C	II	103024359	103024467	149.02	0.185
chr3	+	NFKBIZ	I		103062555	56.86
chr3	+	ALCAM	I		106778433	543.78
chr3	+	DZIP3	III	109855695	109895569	158.83	4.644
chr3	+	CD96	I		112853775	13.41
chr3	+	PHLDB2	I		113177825	18.86
chr3	+	ABHD10	I		113194903	847.67
chr3	+	SLC35A5	I		113785692	53.29
chr3	+	GTPBP8	II	114202746	114202910	150.62	2.532
chr3	+	SIDT1	I		114831111	135.19
chr3	+	ATP6V1A	I		115013591	209.38
chr3	+	QTRTD1	I		115289881	189.62
chr3	+	TIGIT	I		115509820	22.84
chr3	+	CDGAP	I		120619254	290.5
chr3	+	KTELC1	I		120696242	52.14
chr3	+	C3orf1	I		120725607	131.45
chr3	+	ADPRH	I		120791481	657.44
chr3	+	PLA1A	I		120831346	166.96
chr3	+	BC035247	III-S		121301975	22.29
chr3	+	NDUFB4	I		121803863	1285.48
chr3	+	GTF2E1	I		121984605	180.78
chr3	+	EAF2	I		123088062	136.67
chr3	+	CD86	II	123321087	123322672	834.82	1.909
chr3	+	FAM162A	I		123611534	2772.74
chr3	+	PARP15	III	123816738	123837576	106.23	1.061
chr3	+	PARP14	II	123931403	123932376	1242.11	1.717
chr3	+	SEC22A	I		124473713	192.78
chr3	+	UMPS	I		125945835	172.48
chr3	+	CHCHD6	I		128161930	53.89
chr3	+	MCM2	I		128823966	1035
chr3	+	ABTB1	I		128882450	81.98
chr3	+	EEFSEC	I		129610178	102.33
chr3	+	RAB7	II	130015338	130015629	210.28	4.997
chr3	+	ACAD9	II	130114547	130114632	212.19	1.746
chr3	+	COPG	II	130479248	130479304	408.1	10.194
chr3	+	ATP2C1	I		132203526	1429.9
chr3	+	NUDT16	II	132584997	132587619	283.34	1.135
chr3	+	DNAJC13	I		133740563	263.88
chr3	+	UBA5	I		133878133	107.46
chr3	+	BFSP2	I		134676740	161.53
chr3	+	CDV3	III	134788806	134791794	1022.05	2.67
chr3	+	SRPRB	II	135021443	135022213	456.9	1.974
chr3	+	CEP63	II	135763298	135764085	154.05	0.205
chr3	+	EPHB1	I		136461993	74.59
chr3	+	PCCB	I		137531701	1301.29
chr3	+	NCK1	I		138150657	363.33
chr3	+	ARMC8	III	139447213	139498049	112.12	0.647
chr3	+	MRPS22	I		140558575	205.7
chr3	+	SLC25A36	II	142178682	142181467	306.66	6.971
chr3	+	ZBTB38	II	142650233	142650437	768.02	0.433
chr3	+	CR620532	I		142816876	52.97
chr3	+	RNF7	I		142947232	564.95
chr3	+	SR140	III	144217903	144261716	877.96	1.09
chr3	+	CHST2	I		144324500	125.08
chr3	+	C3orf58	I		145193894	55.6
chr3	+	GYG1	I		150228108	173.63
chr3	+	HPS3	I		150373434	110.1
chr3	+	RNF13	I		151162610	173.34
chr3	+	EIF2A	II	151784576	151784717	780.33	1.381
chr3	+	SELT	II	151828851	151830912	451.45	0.76
chr3	+	MBNL1	I		153666258	3726.99
chr3	+	RAP2B	I		154365203	73.04
chr3	+	GMPS	I		157138193	678.08
chr3	+	GFM1	II	159892621	159893052	400.45	0.61
chr3	+	MFSD1	II	160029612	160030198	235.1	7.81
chr3	+	hCAP-C	III	161618211	161618431	660.61	7.803
chr3	+	SMC4	II	161634390	161635433	772.55	1.187
chr3	+	NMD3	III	162452488	162452776	629.52	1.148
chr3	+	SEC62	III	171194305	171196941	973.7	1.309
chr3	+	GPR160	III	171242969	171285563	112.77	2.199
chr3	+	PRKCI	I		171506458	31.87
chr3	+	FNDC3B	II	173599256	173601180	200.82	4.704
chr3	+	ZNF639	III	180533689	180535524	172.12	0.661
chr3	+	MFN1	II	180592978	180593444	1038.99	2.922
chr3	+	ACTL6A	I		180788886	119.25
chr3	+	NDUFB5	I		180824980	654.74
chr3	+	TTC14	III	181811459	181818300	359.91	0.625
chr3	+	FXR1	II	182177027	182177634	670.63	0.244
chr3	+	ATP11B	II	184119538	184122109	241.9	0.535
chr3	+	KLHL24	I		184884996	59.8
chr3	+	YEATS2	I		185013105	502
chr3	+	EIF2B5	I		185345792	544.67
chr3	+	AP2M1	I		185384572	1724.73
chr3	+	ABCF3	I		185394487	132.37
chr3	+	ECE2	I		185459234	79.37
chr3	+	PSMD2	I		185509530	974.9
chr3	+	FAM131A	I		185546748	31.7
chr3	+	POLR2H	I		185569021	1414.3
chr3	+	VPS8	I		186253086	147.03
chr3	+	CR614418	I		186493492	51.42
chr3	+	MAP3K13	III-S		186493559	225.91
chr3	+	SENP2	I		186830642	57.92
chr3	+	DNAJB11	I		187786277	2419.9
chr3	+	ST6GAL1	I		188279033	3086.68
chr3	+	TPRG1	II	190521544	190523964	131.47	0.31
chr3	+	CCDC50	I		192592646	633.44
chr3	+	OPA1	II	194896255	194898009	296.1	1.333
chr3	+	HES1	I		195339090	116.19
chr3	+	BC061632	I		195792276	37.73
chr3	+	FAM43A	II	195890987	195891053	221.79	0.329
chr3	+	AK128346	III-S		196913386	36.38
chr3	+	FBXO45	I		197798553	416.72
chr3	+	LRRC33	I		197873268	26.01
chr3	+	PIGX	II	197945224	197947271	149.15	0.779
chr3	+	PAK2	II	198040613	198041966	439.66	0.527
chr3	+	SENP5	II	198144779	198145979	311.07	5.544
chr3	+	LOC152217	I		198154810	415.54
chr3	+	BC032042	I		198216008	70.51
chr3	+	FYTTD1	II	198995193	198995565	949.67	1.345
chr3	-	CRBN	I		3166698	53.91
chr3	-	SUMF1	I		4377831	63.07
chr3	-	RAD18	II	8897279	8896558	109.86	2.29
chr3	-	AK093640	I		9406704	26.98
chr3	-	CAMK1	I		9774032	36.87
chr3	-	TADA3L	I		9796656	67.68
chr3	-	RPUSD3	I		9857942	27.04
chr3	-	PRRT3	I		9962226	353.82
chr3	-	CICE	III	10034175	9979366	160.58	2.122
chr3	-	TMEM111	I		9980649	524.88
chr3	-	SEC13	I		10317617	1348.7
chr3	-	VGLL4	I		11572544	364.18
chr3	-	C3orf31	I		11806920	482.79
chr3	-	RAF1	I		12600108	287.3
chr3	-	RPL32	I		12852547	35071.3
chr3	-	IQSEC1	I		12914374	459.61
chr3	-	NUP210	I		13332736	2503.67
chr3	-	CHCHD4	I		14128582	223.97
chr3	-	XPC	III	14184770	14161651	156.4	1.512
chr3	-	CR623576	I		14960762	32.3
chr3	-	MRPS25	II	15068720	15065024	412.47	0.358
chr3	-	ZFYVE20	I		15086584	110.77
chr3	-	SH3BP5	I		15271368	253.15
chr3	-	METTL6	III	15427849	15426619	142.27	0.711
chr3	-	HACL1	II	15577349	15577258	159.31	2.271
chr3	-	ANKRD28	II	15685117	15683750	312.62	0.323
chr3	-	AK023203	I		16274491	36.3
chr3	-	RFTN1	I		16332364	2181.77
chr3	-	TBC1D5	III-S		17744020	14.73
chr3	-	SGOL1	III	20185981	20181563	120.29	0.389
chr3	-	TOP2B	I		25614482	790.31
chr3	-	NGLY1	I		25735766	195.48
chr3	-	SLC4A7	I		27389219	145.9
chr3	-	AZI2	III	28348186	28340035	131.79	4.408
chr3	-	CMTM6	I		32497808	206.71
chr3	-	DYNC1LI1	II	32543253	32542483	289.18	0.343
chr3	-	GLB1	III	33100064	33013230	316.15	2.557
chr3	-	UBP1	I		33404835	1335.11
chr3	-	LBA1	I		36843315	83.18
chr3	-	EPM2AIP1	II	37005386	37004363	317.05	0.487
chr3	-	LRRFIP2	II	37070214	37069503	310.39	0.907
chr3	-	ACAA1	I		38139211	574.68
chr3	-	AXUD1	I		39158351	399.32
chr3	-	SEC22C	I		42569400	39.05
chr3	-	HIGD1A	I		42800798	732.74
chr3	-	ANO10	III-S		43501406	458.22
chr3	-	ZNF445	II	44458138	44456266	151.3	0.111
chr3	-	BC014381	III-S		44522337	30.59
chr3	-	BC101286	I		44931758	49.72
chr3	-	ZDHHC3	II	44942402	44941665	185.08	5.783
chr3	-	CDCP1	I		45098774	30.53
chr3	-	FYCO1	I		45934400	44.21
chr3	-	CCR1	I		46218207	57.04
chr3	-	CCDC12	I		46938226	367.62
chr3	-	SCAP	I		47430207	829.21
chr3	-	C3orf75	III	47517933	47512135	469.07	4.878
chr3	-	SMARCC1	II	47602517	47602388	1964.91	2.223
chr3	-	CDC25A	I		48173674	227.49
chr3	-	CCDC51	I		48448589	234.94
chr3	-	SHISA5	I		48484280	1352.93
chr3	-	PFKFB4	I		48530123	47.17
chr3	-	UQCRC1	I		48611441	1203.26
chr3	-	SLC26A6	I		48638162	202.05
chr3	-	NCKIPSD	I		48686284	170.91
chr3	-	IP6K2	I		48700441	814.28
chr3	-	SLC25A20	I		48869364	242.94
chr3	-	DALRD3	I		49027928	127.66
chr3	-	QRICH1	II	49042197	49042146	461.56	0.939
chr3	-	QARS	I		49108372	1407.13
chr3	-	USP19	II	49120568	49120488	193.4	1.027
chr3	-	CCDC71	I		49174973	54.48
chr3	-	C3orf62	I		49283314	107.33
chr3	-	GPX1	I		49369616	2802.12
chr3	-	RHOA	II	49371934	49371585	6966.77	4.82
chr3	-	AMT	I		49429216	124.83
chr3	-	NICN1	I		49435384	104.71
chr3	-	MST1	I		49696393	123.51
chr3	-	GMPPB	I		49733936	364.8
chr3	-	IP6K1	II	49738273	49736733	167.58	3.662
chr3	-	IHPK1	I		49739360	23.78
chr3	-	UBA7	I		49817648	453.85
chr3	-	MON1A	I		49921312	134.96
chr3	-	IFRD2	I		50300178	547.08
chr3	-	HYAL3	I		50305267	86.54
chr3	-	NAT6	I		50308838	68.16
chr3	-	HYAL2	I		50330244	135.34
chr3	-	TUSC2	II	50338430	50337345	663.03	6.278
chr3	-	RASSF1	I		50342223	495.22
chr3	-	TUSC4	I		50359926	120.07
chr3	-	TMEM115	I		50367190	160.99
chr3	-	VPRBP	III	51410314	51408342	232.69	0.13
chr3	-	RRP9	I		51942486	649.19
chr3	-	PCBP4	I		51966515	154.65
chr3	-	ABHD14B	I		51977572	874.55
chr3	-	RPL29	I		52002685	12950.6
chr3	-	TLR9	I		52230137	50.52
chr3	-	WDR82	I		52265423	29.32
chr3	-	BAP1	II	52411027	52410069	418.51	5.566
chr3	-	NT5DC2	I		52533443	472.23
chr3	-	PBRM1	II	52554544	52554424	393.73	2.62
chr3	-	GLT8D1	I		52703545	461.63
chr3	-	NEK4	I		52719843	54.28
chr3	-	ITIH4	I		52822340	80.46
chr3	-	TMEM110	III	52848941	52845805	163.75	0.667
chr3	-	SFMBT1	III	52916683	52913671	205.65	7.768
chr3	-	RFT1	I		53100706	718.45
chr3	-	TKT	I		53234713	826.42
chr3	-	DCP1A	I		53292490	108.7
chr3	-	ACTR8	II	53877722	53877654	198.75	0.945
chr3	-	SELK	II	53894340	53894267	285.05	2.242
chr3	-	C3orf63	II	56631929	56629201	518.68	1.237
chr3	-	ARHGEF3	I		56736489	186.19
chr3	-	ARF4	II	57532843	57532132	700.14	1.192
chr3	-	FAM116A	I		57586222	133.04
chr3	-	LSD	I		58153396	119.19
chr3	-	DKFZp564K0164	I		58388793	401.74
chr3	-	FHIT	III	60367645	59710078	106.54	4.767
chr3	-	THOC7	I		63794587	2133.47
chr3	-	PSMD6	I		63971270	2357.78
chr3	-	LRIG1	I		66511912	125.62
chr3	-	TMF1	III	69174654	69154925	147.44	0.52
chr3	-	UBA3	II	69186887	69186572	361.94	3.585
chr3	-	FOXP1	II	71087962	71087746	123.64	0.922
chr3	-	AK097190	I		72167600	20.82
chr3	-	RYBP	II	72506565	72506448	123.77	0.903
chr3	-	SHQ1	II	72881476	72881120	326.89	4.502
chr3	-	ZNF717	I		75861803	126.41
chr3	-	ROBO1	I		78729080	42.76
chr3	-	GBE1	II	81621698	81621543	499.25	2.936
chr3	-	CGGBP1	II	88187247	88183970	411.96	1.096
chr3	-	DHFRL1	I		95259458	39.91
chr3	-	MINA	III	99146869	99145785	166.79	4.523
chr3	-	CLDND1	III	99717018	99708009	284.31	0.66
chr3	-	CPOX	I		99781118	355.99
chr3	-	DCBLD2	I		99997512	66.83
chr3	-	FILIP1L	I		101049463	18.27
chr3	-	TOMM70A	I		101564999	293.64
chr3	-	SENP7	I		102525813	123.52
chr3	-	ZBTB11	I		102850978	243.79
chr3	-	RPL24	I		102882626	20813.9
chr3	-	CD47	I		109248615	1536.35
chr3	-	IFT57	II	109363994	109363808	88.5	1.092
chr3	-	KIAA1524	I		109752555	16.92
chr3	-	ZBED2	I		112794438	48.52
chr3	-	GCET2	II	113324224	113324065	459.33	1.092
chr3	-	BTLA	II	113667465	113665505	474.94	0.952
chr3	-	CCDC52	II	114646429	114646176	86.59	1.864
chr3	-	KIAA2018	I		114849925	30.53
chr3	-	NAT13	II	114923108	114920531	577.63	6.142
chr3	-	B4GALT4	I		120413279	38.14
chr3	-	TMEM39A	II	120633359	120633270	111.23	2.514
chr3	-	CD80	III	120745921	120728998	349.11	9.084
chr3	-	AK095366	I		120871071	6199.95
chr3	-	GSK3B	I		121028217	114.34
chr3	-	RABL3	II	121888765	121888220	338.18	0.343
chr3	-	POLQ	I		122632971	191.19
chr3	-	HCLS1	I		122832937	1485.84
chr3	-	GOLGB1	II	122865642	122864741	238.69	0.233
chr3	-	IQCB1	II	122971541	122971301	360.63	0.949
chr3	-	ILDR1	I		123188861	36.41
chr3	-	CCDC58	I		123561130	234.55
chr3	-	WDR5B	I		123615558	46.89
chr3	-	KPNA1	II	123627217	123625994	183.95	0.401
chr3	-	PARP9	I		123729464	426.74
chr3	-	HSPBAP1	I		123941536	50.51
chr3	-	CR613620	I		124693091	142.32
chr3	-	CCDC14	II	125115857	125115264	430.65	1.036
chr3	-	MUC13	I		126106979	236.54
chr3	-	SLC12A8	I		126284180	31.73
chr3	-	ZNF148	II	126432550	126429086	236.9	0.523
chr3	-	SNX4	II	126649183	126648185	405.12	9.399
chr3	-	OSBPL11	I		126730394	42.44
chr3	-	SLC41A3	I		127207895	244.53
chr3	-	ZXDC	III	127660555	127639135	165.46	2.538
chr3	-	GPR175	I		128774606	371.54
chr3	-	MGLL	II	128892907	128890601	578.32	2.714
chr3	-	RUVBL1	II	129282547	129282494	661.36	12.344
chr3	-	RPN1	II	129821687	129821506	1914.14	9.854
chr3	-	ISY1	III-S		130330719	239.58
chr3	-	CNBP	II	130371111	130371020	4300.41	0.655
chr3	-	H1FX	I		130516305	1335.72
chr3	-	RPL32P3	I		130588536	15.55
chr3	-	AX721251	I		130597752	30.67
chr3	-	C3orf25	I		130602855	57.42
chr3	-	TMCC1	III-S		131048585	101.6
chr3	-	PIK3R4	I		131880469	129.46
chr3	-	ASTE1	I		132215411	51.04
chr3	-	MRPL3	II	132663911	132663746	919.62	0.799
chr3	-	ACAD11	I		133759676	281.37
chr3	-	TOPBP1	I		134802187	236.95
chr3	-	RYK	I		135358668	286.12
chr3	-	ANAPC13	I		135679238	325.9
chr3	-	MSL2	II	137350980	137350450	436.67	0.077
chr3	-	STAG1 variant protein	III-S		137937332	457.75
chr3	-	DBR1	I		139362900	46.05
chr3	-	BC045790	I		139855554	325.5
chr3	-	COPB2	I		140559125	1522.63
chr3	-	TFDP2	I		143154029	156.82
chr3	-	GK5	I		143359059	45.24
chr3	-	XRN1	I		143508143	192.23
chr3	-	ATR	II	143650850	143650770	72.41	1.503
chr3	-	SLC9A9	I		144466755	39.84
chr3	-	PLOD2	I		147269920	19.52
chr3	-	PLSCR1	II	147716271	147715658	476.11	1.111
chr3	-	HLTF	I		150230598	73.18
chr3	-	WWTR1	I		150721069	101.96
chr3	-	CR601361	I		150938950	92.97
chr3	-	COMMD2	I		150941225	85.46
chr3	-	PFN2	I		151165384	80.6
chr3	-	SERP1	II	151744696	151742988	2508.18	0.411
chr3	-	SIAH2	II	151942544	151941603	622.65	4.66
chr3	-	DHX36	I		155476152	157.25
chr3	-	SLC33A1	II	157027815	157027005	173.29	0.404
chr3	-	SSR3	II	157743490	157741794	1338.13	0.118
chr3	-	AK056401	I		157947835	14.82
chr3	-	CCNL1	I		158348282	958.78
chr3	-	UNQ530	III	158350546	158349963	67.08	0.641
chr3	-	LXN	I		159866898	72.67
chr3	-	TRIM59	I		161635986	147.44
chr3	-	KPNA4	II	161701265	161700650	363.35	3.327
chr3	-	B3GALNT1	I		162284367	50.66
chr3	-	BCHE	I		166973565	25.12
chr3	-	PDCD10	I		168884391	178.85
chr3	-	PHC3	II	171295911	171288067	155.8	3.647
chr3	-	RPL22L1	I		172066749	6656.03
chr3	-	KIAA0551	I		172547418	48.26
chr3	-	PLD1	III	172989061	172803287	145.98	0.707
chr3	-	TNFSF10	I		173706163	75.45
chr3	-	AADACL1	I		173831141	44.27
chr3	-	TBL1XR1	II	178224929	178221237	991.78	2.429
chr3	-	GNB4	I		180596573	61.03
chr3	-	MRPL47	II	180789315	180789254	1732.23	0.206
chr3	-	DNAJC19	I		182184194	18.78
chr3	-	LAMP3	I		184322698	630.03
chr3	-	KLHL6	II	184691492	184688034	147.76	4.323
chr3	-	PARL	I		185029874	968.8
chr3	-	ABCC5	I		185184236	59.13
[truncated: 7,037 more rows]
