# Supplementary material for: Genetics and Regulatory Impact of Alternative Polyadenylation in Human B-Lymphoblastoid Cells
Source: PLoS Genet. 2012 Aug 16;8(8):e1002882. doi: 10.1371/journal.pgen.1002882 (PMC3420953; doi:10.1371/journal.pgen.1002882)
Supplement: Table S4 — The density of polymorphisms in 3′ regulatory motifs falls below levels predicted by a 3′ UTR background variation model. Each row represents sequence variation across human individuals from the 1000 Genomes project, in all motif matches meeting bioinformatic criteria for the indicated 3′ element as described in Materials and Methods. Number of SNPs/kb, the observed density of single nucleotide polymorphisms in the indicated motif match regions, as in Figure 2A of the main text. Expected number of SNPs/kb, the expected lower and upper bounds, as indicated, of the density of SNPs in the indicated set of motif matches, predicted based on a background model (Materials and Methods) that incorporates the sequence composition of each motif match in the human reference genome and the estimated likelihood of a SNP at each base. (XLSX) [file pgen.1002882.s009.xlsx]

## Sheet: Table S4
Supplementary Table 4
Regulatory element	Number of SNPs / kb		Expected number of SNPs / kb
			lower bound	upper bound
3' UTR	12.1		10.4	15.5
Downstream 100 bp	12.5		8.8	16
U-rich upstream element (USE)	3.8		10.2	12.7
PolyA signal (PAS)	3		9.8	11.1
U/G-rich downstream element (DSE)	5.3		10.5	12.3
miRNA binding sites	6		10	15.5
AU-rich element (ARE)	7.2		10.2	10.8
Pumilio-binding element (PUF)	8.6		10.3	11.3
GU-rich destabilization element (GRE)	10		10.7	11.4
Alu transposable element	14.3		12.5	12.7
