# Supplementary material for: Genetics and Regulatory Impact of Alternative Polyadenylation in Human B-Lymphoblastoid Cells
Source: PLoS Genet. 2012 Aug 16;8(8):e1002882. doi: 10.1371/journal.pgen.1002882 (PMC3420953; doi:10.1371/journal.pgen.1002882)
Supplement: Table S6 — Genes with highly heritable variation in usage of 3′ ends across human individuals. Classes are as in Figure 1B of main text. H 2, broad-sense heritability of 3′-end position calculated as described in Materials and Methods; SNP in PAS, dbSNP identifier of a single-nucleotide polymorphism in a proximal or distal polyadenylation signal as indicated. (XLSX) [file pgen.1002882.s011.xlsx]

## Sheet: Table S6
Supplementary Table 6. List of heritable genes (Heritability > 0.6)
gene	class	Heritability	SNP in PAS*
CTNNBIP1	II	1
USP24	II	1
CD244	II	1
UCHL5	III	1
C1orf55	III	1
PRPF38A	III	1
PRMT6	II	1
MNDA	III	1
XCL1	II	1
INPP5F	III	1
RRAS2	II	1
CSTF3	III	1
PAK1	II	1
CADM1	II	1
WBP11	II	1	rs71537690 (proximal)
GPN3	II	1
STK38L	II	1
NUFIP1	II	1
C14orf135	III	1
TRAF3	III	1
GABPB1	III	1
HMG20A	II	1
MTHFSD	III	1
PSKH1	III	1
FTSJ3	III	1
RABEP1	II	1
C17orf81	III	1
WSB1	II	1
NFE2L1	II	1
FOXK2	II	1
RPL13A	II	1
ZNF331	III	1
ADI1	II	1	rs1130319 (distal)
TMEM127	II	1
GTF3C3	II	1
ZNF142	II	1
ZC3H6	II	1
NAB1	II	1	rs11552967 (proximal)
PNKD	III	1
SEC23B	II	1
STX16	II	1
C20orf11	II	1
GABPA	II	1
C3	III	1
EMID1	III	1
ZXDC	III	1
CHMP2B	II	1
RAB7	II	1
EIF2A	II	1	rs14434 (distal)
GRPEL1	III	1
SCLT1	III	1
DCUN1D4	II	1
ZMAT2	III	1
TAP2	II	1
PEX6	III	1
WDR27	III	1
C6orf89	II	1
ZFAND3	II	1
NRCAM	II	1
IQCE	III	1
RSBN1L	III	1
CROT	III	1
PMS2L3	III	1
IRF5	II	1	rs10954213 (proximal)
ZNF398	III	1
GIMAP4	II	1
ATAD2	II	1
SPAG1	III	1
EIF1AX	II	1
GPC4	II	1
GK	II	1
JARID1D	II	1
RCC2	II	0.71
WARS2	III	0.71
CDC42BPA	II	0.71
LRRC8C	II	0.71
GPSM2	III	0.71
FAM53B	III	0.71
BTRC	II	0.71
ACSL5	II	0.71
ACADSB	II	0.71
MMP7	III	0.71
RBM19	II	0.71
TPCN1	III	0.71
ZNF84	II	0.71
MPHOSPH8	III	0.71
ITM2B	II	0.71
TIMM9	II	0.71
ARF6	II	0.71
AP4E1	III	0.71
CLEC16A	II	0.71
NOL3	II	0.71
DHX40	II	0.71
CEP76	III	0.71
UQCRFS1	II	0.71
AKT1S1	III	0.71
TPM4	III	0.71
ANKMY1	III	0.71
YPEL5	II	0.71
CNNM3	II	0.71
LOC613266	II	0.71
SLC37A1	III	0.71
PATZ1	III	0.71
TUBA8	III	0.71
ZC3H7B	II	0.71
CCDC14	II	0.71
CHL1	III	0.71
PIGX	II	0.71
NOP14	II	0.71
RCHY1	II	0.71
TIFA	II	0.71
WDR41	II	0.71
PIP3-E	III	0.71
UTRN	II	0.71
DLD	II	0.71
PPAPDC1B	III	0.71
ERI1	II	0.71
KIAA2026	III	0.71
CYorf15B	II	0.71
AK2	III	0.62
ADSS	II	0.62
LEPR	III	0.62
KCTD3	II	0.62
C10orf119	II	0.62
DHX32	II	0.62
FBXO3	III	0.62
PHRF1	II	0.62
CEP57	II	0.62
AICDA	II	0.62
SPPL3	II	0.62
C12orf29	II	0.62
OAS1	III	0.62
PDS5B	II	0.62
PPP2R5E	III	0.62
ZBTB25	III	0.62
ZFYVE26	II	0.62
COX16	II	0.62
UBR7	II	0.62
MARK3	II	0.62
HDGFRP3	II	0.62
USP8	III	0.62
TRAF7	II	0.62
ACSM3	III	0.62
BANP	III	0.62
DUSP3	II	0.62
COX11	II	0.62
ZNF24	II	0.62
TXNL1	II	0.62
GNAL	III	0.62
DNMT3A	III	0.62
RRM2	II	0.62
DYNC1I2	III	0.62
FAM134A	II	0.62
DUSP28	II	0.62
CPXM1	II	0.62
C20orf111	II	0.62
CTSZ	III	0.62
SGOL1	III	0.62
C3orf19	III	0.62
MAPKAPK3	II	0.62
SELT	II	0.62
SEC62	II	0.62
ZNF721	III	0.62
TEC	II	0.62
PAICS	II	0.62
FGF2	II	0.62
KIF3A	III	0.62
GEMIN5	II	0.62
SUB1	II	0.62
C5orf30	II	0.62
CSNK1G3	II	0.62
UBE2B	II	0.62
PCBD2	III	0.62
PURA	II	0.62
PBX2	II	0.62
AARS2	II	0.62
ME1	II	0.62
SNRNP48	II	0.62
SLC16A10	III	0.62
NT5DC1	II	0.62
VTA1	II	0.62
TSPAN12	III	0.62
USP42	II	0.62
ANK1	II	0.62
VCPIP1	II	0.62
TCEB1	II	0.62
SLC25A32	II	0.62
PKIA	II	0.62
MYC	II	0.62
DDX58	II	0.62
APTX	II	0.62
ALG2	II	0.62
RABGAP1	II	0.62
ATRX	III	0.62
* dbSNP build 130
