# Supplementary material for: Genetics and Regulatory Impact of Alternative Polyadenylation in Human B-Lymphoblastoid Cells
Source: PLoS Genet. 2012 Aug 16;8(8):e1002882. doi: 10.1371/journal.pgen.1002882 (PMC3420953; doi:10.1371/journal.pgen.1002882)
Supplement: Table S7 — Primer sequences used in this work. (XLSX) [file pgen.1002882.s012.xlsx]

## Sheet: Table S7
Supplementary Table 7. List of primer sequences
(A) PCR primers for amplifying from genomic DNA
Gene	ID	Description	Sequence
IRF5	IRF5-3UTR-LIC-F2	Forward primer with LIC tag	TCTAATAACCACCCACGCAAGGCTGCAGACGGT
	IRF5-3UTR-LIC-R2	Reverse primer with LIC tag	ATTTCATACACATCCACGATTCTGTGGACGAGGCTGTG
EIF2A	EIF2A-3UTR-LIC-F	Forward primer with LIC tag	TCT AAT AAC CAC CCA CGA GAT TCA CGG AAA GCA AGT T
	EIF2A-3UTR-LIC-R2	Reverse primer with LIC tag	ATTTCATACACATCCACGAATTACTTCATAGAGTCTTGTG
DIP2B	DIP2B-3UTR-LIC-F	Forward primer with LIC tag	TCTAATAACCACCCACGCCAGCCTTGTGGGGACT
	DIP2B-3UTR-LIC-R	Reverse primer with LIC tag	ATTTCATACACATCCACGTTAAACAGAATCAGGCATCA
NAB1	NAB1-3UTR-LIC-F	Forward primer with LIC tag	TCTAATAACCACCCACGCTGTGATTTCTCTCACCG
	NAB1-3UTR-LIC-R	Reverse primer with LIC tag	ATTTCATACACATCCACGAATACTGAAACCCAGCTTAAATAAGC
CPSF1	CPSF1-3UTR-LIC-F	Forward primer with LIC tag	TCTAATAACCACCCACGCCCCGTGGATGCCGTCAC
	CPSF1-3UTR-LIC-R	Reverse primer with LIC tag	ATTTCATACACATCCACGGCTAGAGGTGTAGACACCCC
WDR18	WDR18-3UTR-LIC-F	Forward primer with LIC tag	TCTAATAACCACCCACGGGCCCGGAGACCCCGGC
	WDR18-3UTR-LIC-R	Reverse primer with LIC tag	ATTTCATACACATCCACGTCCGGACAGAGGGTGCCGAGTG
(B) Site-directed mutagenesis primers
Gene	ID	Description	Sequence
IRF5	IRF5-MutPAS1-S	Sense primer for mutating proximal PAS	TTTATGTATTTTTGGATTAATGAATGTTAAAAACAGACTCAGCTGTTTCTTTCC
	IRF5-MutPAS1-AS	Antisense primer for mutating proximal PAS	GGAAAGAAACAGCTGAGTCTGTTTTTAACATTCATTAATCCAAAAATACATAA
	IRF5-MutARE-S	Sense primer for mutating ARE	CATCCTGATATATTTAATATACCCATTATATTGTCCCCCGAGGTGGGG
	IRF5-MutARE-AS	Antisense primer for mutating ARE	CCCCACCTCGGGGGACAATATAATGGGTATATTAAATATATCAGGATG
DIP2B	DIP2B-MutPAS1-S	Sense primer for mutating proximal PAS	GCCTTTGAAATTCAGTGTGTACTAAACACATCTCAATTCAAACC
	DIP2B-MutPAS1-AS	Antisense primer for mutating proxmial PAS	GGTTTGAATTGAGATGTGTTTAGTACACACTGAATTTCAAAGGC
	DIP2B-MutMiR101-S	Sense primer for mutating binding site for miR-101	CCCGTGTCAAATTCAAACTACAGTTGAGTGTAATTATGTATAAAG
	DIP2B-MutMIR101-AS	Antisense primer for mutating binding site for miR-101	CTTTATACATAATTACACTCAACTGTAGTTTGAATTTGACACGGG
NAB1	NAB1-MutPAS1-S	Sense primer for mutating proximal PAS	GCCAAGGAAAATATTGTGGATTTAATATTTGATAAAACTGATTTTGTTTAACAGG
	NAB1-MutPAS1-AS	Antisense primer for mutating proxmial PAS	CCTGTTAAACAAAATCAGTTTTATCAAATATTAAATCCACAATATTTTCCTTGGC
	NAB1-MutARE1-S	Sense primer for mutating ARE	GTTTAATTGACAGCTATATTCATTACCCATTTTACAATTTCATTTTTCTACACC
	NAB1-MutARE1-AS	Antisense primer for mutating ARE	GGTGTAGAAAAATGAAATTGTAAAATGGGTAATGAATATAGCTGTCAATTAAAC
CPSF1	CPSF1-MutPAS-S	Sense primer for mutating PAS	CCCCCTTTTTGTACAAAACACAAGGCCAAACATTTTTTGCTTGAG
	CPSF1-MutPAS-AS	Antisense primer for mutating PAS	CTCAAGCAAAAAATGTTTGGCCTTGTGTTTTGTACAAAAAGGGGG
WDR18	WDR18-MutPAS-S	Sense primer for mutating PAS	GGTGCTAGTCTGTTTTTAACAACCGAGGATGAAAAGCCCC
	WDR18-MutPAS-AS	Antisense primer for mutating PAS	GGGGCTTTTCATCCTCGGTTGTTAAAAACAGACTAGCACC
(C) Quantitative PCR primers
Gene	ID	Description	Sequence
EIF2A	EIF2A-SU-F	Forward primer for short transcript	GGAAAGCAAGTTGATGACCAG
	EIF2A-SU-R	Reverse primer for short transcript	CATTAAGTGTGGGCACAGGA
	EIF2A-LU-F	Forward primer for long transcript	GTGCCCACACTTAATGTCAAT
	EIF2A-LU-R	Reverse primer for long transcript	ACACTTGTCTTTCAATCTGTCAAG
IRF5	IRF5-F0*	Forward primer	CCCTTCTTGAGAGTCCAA
	IRF5-R1*	Reverse primer for short transcript	TTTTTTTTTTTTTTTTTTCTGTT
	IRF5-R2*	Reverse primer for long transcript	TAGTAGTAAAAGGAAAGAAACAG
DIP2B	DIP2B-SU-F2	Forward primer for short transcript	AGAAGACCTCTGGCTACGA
	DIP2B-SU-R2	Reverse primer for short transcript	CCCACAGGATGAGATGAAGA
	DIP2B-LU-F	Forward primer for long transcript	ACTTGTCCAGAGGAAGAGACT
	DIp2B-LU-R	Reverse primer for long transcript	CACTGTCCAGCCAGATGTTA
NAB1	NAB1-SU-F	Forward primer for short transcript	ACAACAGCCACAAAAGAGAAA
	NAB1-SU-R	Reverse primer for short transcript	ACCAAACAGGTCTCAACATCT
	NAB1-LU-F	Forward primer for long transcript	TTCTCCCCGAGTCTCTTACA
	NAB1-LU-R	Reverse primer for long transcript	CTTTATTGCCACAGGAAGCA
GAPDH	GAPDH-F	Forward primer	TCACCACCATGGAGAAGGC
	GAPDH-R	Reverse primer	GCTAAGCAGTTGGTGGTGCA
Rluc	Rluc-F	Forward primer for Renilla luciferase	AACTACAACGCCTACCTTCG
	Rluc-R	Reverse primer for Renilla luciferase	GAACTCGGTGTTAGGGAACT
* The primer sequences taken from Graham et al., Proc. Nat. Ac. Sci. 2007, 104, 6758-6763.
(D) PCR Primers for generating DIG-labeled Northern probe
Gene	ID	Description	Sequence
hLuc	hLuc-SLIC-F	Forward primer for firefly luciferase probe	AATGATACGGCGACCACCGACTATGATTATGTCCGGCTACGTG
	hLUC-SLIC-R	Reverse primer for firefly luciferase probe	CAAGCAGAAGACGGCATACGACACCTCGTCCACGAACACC
